# Supplementary material for: Machine learning-driven multi-omics integration uncovers a senescence associated molecular axis in HCC
Source: Front Immunol. 2026 May 8;17:1762222. doi: 10.3389/fimmu.2026.1762222 (PMC13195000; doi:10.3389/fimmu.2026.1762222)
Supplement: Supplementary Table 1 — Differentially expressed proteins (DEPs) between HCC and paired normal tissues. [file Table1.xlsx]

## Sheet: Table S1
Table S1. Differentially expressed proteins (DEPs) between HCC and paired normal tissues.
ID	Gene	logFC	AveExpr	t	P.Value	adj.P.Val	B
Q96EC8	YIPF6	1.60322	15.1307	6.57181	4.73e-06	0.0472796	3.38994
Q9Y6I4	USP3	1.09962	14.0471	5.37139	5.06e-05	0.146163	1.64551
Q2UY09	COL28A1	-12.238	7.7676	-5.23692	6.67e-05	0.146163	1.43424
P13994	YJU2B	9.92231	6.39855	5.02753	0.000103154	0.146163	1.09933
Q9Y6X3	MAU2	0.820809	14.58	4.88506	0.000139093	0.146163	0.867495
Q9H7B4	SMYD3	0.788738	15.3543	4.69834	0.000206427	0.146163	0.559078
P78316	NOP14	0.774866	15.1386	4.50008	0.000314993	0.146163	0.226349
O60921	HUS1	1.16867	14.6568	4.46062	0.000342766	0.146163	0.15952
Q96L58	B3GALT6	0.709141	14.3319	4.45532	0.000346676	0.146163	0.150542
Q7Z2H8	SLC36A1	8.82788	8.47215	4.42577	0.00036935	0.146163	0.100362
O75718	CRTAP	0.99822	17.5382	4.28708	0.000497663	0.146163	-0.136508
Q75QN2	INTS8	0.828437	14.958	4.28343	0.00050159	0.146163	-0.142768
Q92604	LPGAT1	1.18812	17.7044	4.2432	0.000547028	0.146163	-0.21187
Q9H5V9	STEEP1	0.999287	14.5676	4.19604	0.000605632	0.146163	-0.293084
Q9UKM7	MAN1B1	0.718366	15.8869	4.17974	0.000627335	0.146163	-0.321207
Q8N1G2	CMTR1	0.753289	16.569	4.17096	0.000639358	0.146163	-0.336377
Q9H974	QTRT2	0.920118	16.1316	4.16001	0.000654667	0.146163	-0.355291
O60499	STX10	0.595559	16.7624	4.15803	0.000657461	0.146163	-0.358696
Q92544	TM9SF4	1.14185	18.699	4.1536	0.000663798	0.146163	-0.366366
A6NHL2	TUBAL3	0.859755	17.1453	4.13757	0.000687208	0.146163	-0.394086
Q9H490	PIGU	1.29084	16.3037	4.13316	0.000693778	0.146163	-0.401699
Q13042	CDC16	0.634786	15.8486	4.10835	0.000732036	0.146163	-0.444662
Q96AA3	RFT1	0.781918	17.0096	4.07441	0.000787826	0.146163	-0.503498
Q9NXH9	TRMT1	0.914273	14.8847	4.05272	0.000825714	0.146163	-0.541156
P78527	PRKDC	0.833266	19.101	4.04024	0.000848342	0.146163	-0.562839
O60573	EIF4E2	0.557464	15.8035	4.02847	0.000870257	0.146163	-0.583303
Q68CQ4	UTP25	1.04147	14.9458	4.00843	0.000908882	0.146163	-0.618162
P18031	PTPN1	0.886032	17.7878	3.99874	0.000928164	0.146163	-0.635019
Q9H2U1	DHX36	0.546265	16.2259	3.9705	0.000986775	0.146163	-0.684214
Q15813	TBCE	1.03374	17.1639	3.94335	0.00104663	0.146163	-0.731556
Q5T280	SPOUT1	0.798225	15.0507	3.93998	0.00105431	0.146163	-0.737439
Q14746	COG2	0.822968	16.7017	3.93037	0.00107653	0.146163	-0.754218
Q13286	CLN3	1.31952	15.2409	3.92361	0.00109244	0.146163	-0.766021
Q9BSF4	TIMM29	0.567897	16.9593	3.91986	0.00110136	0.146163	-0.772563
Q9H0R1	AP5M1	0.834135	14.9125	3.91759	0.0011068	0.146163	-0.776529
O95602	POLR1A	0.806443	15.5127	3.90851	0.00112883	0.146163	-0.792392
Q96BI3	APH1A	1.0339	16.1034	3.90479	0.00113798	0.146163	-0.798892
Q9H3N1	TMX1	0.536965	19.6054	3.89311	0.0011672	0.146163	-0.819304
Q9HC07	TMEM165	1.21032	17.2521	3.88946	0.00117648	0.146163	-0.825683
Q8WUM0	NUP133	0.627101	17.3414	3.88787	0.00118055	0.146163	-0.828464
Q6ZS30	NBEAL1	0.570254	17.8948	3.88704	0.00118266	0.146163	-0.829901
P13928	ANXA8	-9.85123	10.1188	-3.87462	0.00121498	0.146163	-0.851619
O95707	POP4	0.521414	16.0473	3.87382	0.0012171	0.146163	-0.853021
Q15070	OXA1L	0.776402	18.1679	3.86839	0.00123154	0.146163	-0.862524
Q32P28	P3H1	0.919604	17.0481	3.86393	0.00124352	0.146163	-0.870322
P24001	IL32	9.4975	10.816	3.86373	0.00124405	0.146163	-0.870669
Q8TB61	SLC35B2	1.25672	17.5313	3.85431	0.00126976	0.146163	-0.887154
Q13888	GTF2H2	0.822841	15.0767	3.85385	0.00127104	0.146163	-0.887965
O95376	ARIH2	0.600729	15.2694	3.85011	0.00128139	0.146163	-0.894501
Q8TCT9	HM13	0.940108	19.938	3.84431	0.00129764	0.146163	-0.904658
Q9BVI4	NOC4L	0.673747	15.3913	3.84381	0.00129904	0.146163	-0.905524
Q9C0B7	TANGO6	0.807356	14.3358	3.83269	0.0013308	0.146163	-0.924999
Q96ME1	FBXL18	0.881358	15.769	3.83216	0.00133233	0.146163	-0.925928
P83436	COG7	0.730975	16.3463	3.83173	0.00133357	0.146163	-0.92668
Q8N9V3	WDSUB1	9.04693	7.40126	3.82934	0.00134052	0.146163	-0.930866
Q92621	NUP205	0.701592	17.7729	3.82761	0.00134556	0.146163	-0.933895
Q96C36	PYCR2	1.73456	16.258	3.82089	0.00136533	0.146163	-0.94566
Q9Y3D8	AK6	0.753086	15.8737	3.82066	0.00136602	0.146163	-0.946066
Q9ULM3	YEATS2	10.0103	8.21503	3.80859	0.00140231	0.146163	-0.967216
O94906	PRPF6	0.727937	19.9308	3.80845	0.00140273	0.146163	-0.967459
P00918	CA2	-1.01421	22.1305	-3.80282	0.00142	0.146163	-0.97733
O00567	NOP56	0.808901	18.6411	3.79874	0.00143264	0.146163	-0.984483
Q9Y2X3	NOP58	0.78528	19.629	3.79535	0.00144321	0.146163	-0.990413
P18074	ERCC2	0.749271	15.5705	3.79357	0.00144881	0.146163	-0.993541
Q8NFH4	NUP37	0.629088	16.7151	3.78338	0.00148122	0.146163	-1.01139
Q16134	ETFDH	-1.15398	21.4866	-3.78222	0.00148498	0.146163	-1.01344
Q6UWH4	GASK1B	9.31698	7.67278	3.78041	0.00149082	0.146163	-1.01661
Q71RC9	SMIM5	-8.76196	5.74784	-3.77828	0.00149772	0.146163	-1.02034
Q969X6	UTP4	0.82569	19.9148	3.77621	0.00150447	0.146163	-1.02397
Q9NPR9	GPR108	1.19225	14.8507	3.76832	0.0015305	0.146163	-1.03782
Q9Y597	KCTD3	0.745589	14.8127	3.76826	0.0015307	0.146163	-1.03792
P51790	CLCN3	0.642703	15.0491	3.76797	0.00153165	0.146163	-1.03842
Q6UW63	POGLUT2	1.01349	16.2841	3.7583	0.00156418	0.146163	-1.0554
Q96T51	RUFY1	0.836459	17.8519	3.74322	0.00161625	0.146163	-1.08185
Q96SK2	TMEM209	0.694024	15.4618	3.74306	0.00161681	0.146163	-1.08212
Q9H7B2	RPF2	1.1668	15.6336	3.73935	0.0016299	0.146163	-1.08864
Q969M1	TOMM40L	1.47009	16.6664	3.7263	0.00167678	0.146163	-1.11155
Q5VW32	BROX	1.15023	18.35	3.71962	0.00170128	0.146163	-1.12327
Q3MII6	TBC1D25	9.2794	6.17258	3.71905	0.00170338	0.146163	-1.12427
Q9BZH6	WDR11	0.648976	16.6532	3.7106	0.00173495	0.146163	-1.13911
Q9H8H0	NOL11	0.715255	16.215	3.70685	0.00174915	0.146163	-1.1457
Q6NXT4	SLC30A6	0.801529	15.638	3.70582	0.00175305	0.146163	-1.1475
Q9NWT1	PAK1IP1	0.95266	16.4358	3.70369	0.00176119	0.146163	-1.15125
Q7L5D6	GET4	0.843895	16.3631	3.70216	0.00176705	0.146163	-1.15394
Q12769	NUP160	0.604235	16.4839	3.70024	0.00177442	0.146163	-1.1573
Q05469	LIPE	8.80405	5.85881	3.70018	0.00177466	0.146163	-1.15741
Q9Y6Y8	SEC23IP	0.416754	18.7784	3.69795	0.00178329	0.146163	-1.16133
O43324	EEF1E1	0.678728	17.9236	3.69791	0.00178344	0.146163	-1.1614
Q9ULX6	AKAP8L	0.888433	16.9659	3.68961	0.00181589	0.146163	-1.17598
Q9BXS9	SLC26A6	1.05068	15.5021	3.68313	0.00184161	0.146163	-1.18735
Q12860	CNTN1	-8.11674	9.7809	-3.68131	0.00184893	0.146163	-1.19056
P09874	PARP1	0.886081	19.5274	3.67113	0.00189027	0.146163	-1.20844
Q8N1F7	NUP93	0.658671	19.1381	3.66946	0.00189713	0.146163	-1.21138
P12268	IMPDH2	1.06882	19.3485	3.66877	0.00189998	0.146163	-1.21259
O00400	SLC33A1	0.979628	17.5009	3.66724	0.00190631	0.146163	-1.21528
P61019	RAB2A	0.590832	20.0821	3.66651	0.00190934	0.146163	-1.21656
Q9H981	ACTR8	0.715469	14.1713	3.66514	0.00191501	0.146163	-1.21897
Q53GS9	USP39	0.801468	17.4647	3.65907	0.00194043	0.146163	-1.22963
Q8IXT5	RBM12B	0.673966	16.7035	3.65162	0.00197209	0.146163	-1.24273
Q9NRW7	VPS45	0.679215	17.7035	3.64511	0.00200018	0.146163	-1.25417
Q6PD62	CTR9	0.734048	16.425	3.64405	0.00200476	0.146163	-1.25602
Q6P1S2	C3orf33	9.5764	8.08009	3.64276	0.0020104	0.146163	-1.2583
Q9H9E3	COG4	0.750555	16.333	3.63817	0.00203056	0.146163	-1.26637
Q7Z3K3	POGZ	0.872796	15.4609	3.63528	0.00204334	0.146163	-1.27145
Q13601	KRR1	0.91697	16.08	3.63396	0.00204921	0.146163	-1.27377
Q9BYG3	NIFK	0.923671	15.6574	3.62942	0.00206952	0.146163	-1.28175
Q8N543	OGFOD1	0.835089	14.1917	3.6287	0.00207276	0.146163	-1.28302
Q7Z3E2	CCDC186	0.745255	14.3006	3.62712	0.00207986	0.146163	-1.28579
Q9H3P7	ACBD3	0.783223	17.7839	3.62508	0.00208908	0.146163	-1.28937
Q8IWJ2	GCC2	0.506808	16.5882	3.62494	0.00208975	0.146163	-1.28963
A6ZKI3	RTL8C	1.86508	15.9057	3.62344	0.00209656	0.146163	-1.29226
Q5VV42	CDKAL1	0.800015	14.6293	3.61539	0.00213352	0.146163	-1.30641
Q9NX62	BPNT2	0.830532	17.6465	3.60827	0.00216675	0.146163	-1.31893
P20338	RAB4A	0.61799	17.3811	3.60491	0.00218264	0.146163	-1.32484
Q9Y6D6	ARFGEF1	0.719269	16.3588	3.60467	0.00218376	0.146163	-1.32526
Q9C0J8	WDR33	0.672877	15.7778	3.60268	0.00219322	0.146163	-1.32876
Q03701	CEBPZ	0.719338	15.5952	3.60232	0.00219493	0.146163	-1.32939
Q8NFD5	ARID1B	0.499933	15.1337	3.60129	0.00219986	0.146163	-1.33121
Q9Y606	PUS1	1.00543	16.8507	3.60022	0.00220498	0.146163	-1.33309
O76095	JTB	0.996756	17.217	3.59844	0.00221352	0.146163	-1.33622
Q9Y4C8	RBM19	0.687972	15.9844	3.59264	0.00224155	0.146163	-1.34641
Q86W42	THOC6	0.836998	15.6707	3.58935	0.00225761	0.146163	-1.3522
Q08211	DHX9	0.708824	20.3287	3.58465	0.00228078	0.146163	-1.36046
P15529	CD46	0.838288	18.5035	3.58455	0.00228128	0.146163	-1.36064
Q9UM13	ANAPC10	0.738465	15.2155	3.58336	0.0022872	0.146163	-1.36274
Q8NE00	TMEM104	0.839386	15.621	3.58174	0.00229525	0.146163	-1.36559
Q9H583	HEATR1	0.70312	16.1543	3.58114	0.00229824	0.146163	-1.36664
Q13572	ITPK1	0.856392	16.936	3.57418	0.00233325	0.146163	-1.37889
Q9UBV2	SEL1L	0.616698	18.095	3.5702	0.00235348	0.146163	-1.38589
Q9NR09	BIRC6	0.629013	17.232	3.56097	0.00240111	0.146163	-1.40212
A1A4S6	ARHGAP10	0.862951	14.6044	3.55974	0.00240754	0.146163	-1.40428
Q9BW27	NUP85	0.628151	17.0559	3.55404	0.00243751	0.146163	-1.41431
O14828	SCAMP3	1.42257	17.0127	3.54424	0.00248991	0.146163	-1.43155
Q08J23	NSUN2	0.598085	17.8798	3.54335	0.00249473	0.146163	-1.43311
Q6I9Y2	THOC7	0.855568	15.4423	3.54288	0.00249723	0.146163	-1.43393
P56182	RRP1	0.675868	16.3507	3.54247	0.0024995	0.146163	-1.43466
Q99442	SEC62	0.709665	18.4737	3.54196	0.00250222	0.146163	-1.43554
P12956	XRCC6	0.558224	20.6329	3.54163	0.00250405	0.146163	-1.43614
Q9NVV4	MTPAP	0.548822	16.2552	3.54121	0.00250631	0.146163	-1.43687
P56192	MARS1	0.593617	19.1331	3.5345	0.00254306	0.146163	-1.44867
P82921	MRPS21	0.830347	15.5642	3.53163	0.00255897	0.146163	-1.45372
Q8TEM1	NUP210	0.810276	17.6677	3.52887	0.00257436	0.146163	-1.45858
Q9BQG0	MYBBP1A	0.612786	17.0196	3.52311	0.00260671	0.146163	-1.46871
Q13523	PRP4K	0.846172	17.2247	3.5219	0.00261355	0.146163	-1.47083
Q9HD20	ATP13A1	0.609209	17.7013	3.51848	0.00263306	0.146163	-1.47686
Q9UL03	INTS6	0.560947	15.0892	3.51325	0.00266309	0.146163	-1.48606
Q9Y5B9	SUPT16H	0.910097	17.8887	3.51301	0.00266448	0.146163	-1.48648
O15127	SCAMP2	0.910321	17.7307	3.51136	0.002674	0.146163	-1.48937
Q9Y6D9	MAD1L1	0.549078	17.8335	3.50989	0.00268255	0.146163	-1.49196
Q8WTW3	COG1	0.67861	16.0424	3.50969	0.00268374	0.146163	-1.49232
Q5JPI3	C3orf38	0.654115	14.3365	3.49763	0.00275486	0.146163	-1.51353
O14744	PRMT5	0.583371	18.3302	3.49347	0.0027798	0.146163	-1.52084
Q9BZE4	GTPBP4	0.92982	17.25	3.49073	0.00279639	0.146163	-1.52566
Q96T76	MMS19	0.696676	16.5691	3.48841	0.00281049	0.146163	-1.52974
O43148	RNMT	0.603603	16.3682	3.48741	0.0028166	0.146163	-1.5315
Q9NYH9	UTP6	0.776046	15.3989	3.48684	0.00282004	0.146163	-1.53249
O43776	NARS1	0.803549	19.5264	3.48604	0.00282498	0.146163	-1.53391
Q8NE71	ABCF1	0.702676	18.6097	3.48461	0.00283372	0.146163	-1.53642
P62826	RAN	0.667494	21.9688	3.48377	0.00283891	0.146163	-1.5379
Q9BQG2	NUDT12	-0.667325	16.5742	-3.48186	0.00285069	0.146163	-1.54126
Q8IZE3	SCYL3	0.771931	15.3632	3.47844	0.00287191	0.146163	-1.54728
P07814	EPRS1	0.527494	20.6206	3.47568	0.00288916	0.146163	-1.55213
Q06203	PPAT	0.83539	18.1907	3.4739	0.00290033	0.146163	-1.55526
O60832	DKC1	0.706279	19.6598	3.47325	0.00290442	0.146163	-1.55641
P61326	MAGOH	0.688216	19.7024	3.47315	0.00290506	0.146163	-1.55659
Q8IWA0	WDR75	0.779987	15.2999	3.47229	0.00291049	0.146163	-1.5581
Q96DZ1	ERLEC1	0.655136	17.4491	3.47138	0.00291622	0.146163	-1.55969
P42574	CASP3	0.530531	17.6575	3.46692	0.00294455	0.146163	-1.56754
P40197	GP5	-8.02952	9.99779	-3.46538	0.00295439	0.146163	-1.57024
Q9NY47	CACNA2D2	-9.02097	11.2969	-3.45976	0.00299059	0.146163	-1.58012
Q7Z4S6	KIF21A	0.84377	19.9213	3.45969	0.00299105	0.146163	-1.58025
Q99575	POP1	0.675397	15.7779	3.45487	0.00302246	0.146163	-1.58872
Q86TP1	PRUNE1	0.57237	16.3804	3.4514	0.00304532	0.146163	-1.59484
P49792	RANBP2	0.508148	17.5026	3.4507	0.00304991	0.146163	-1.59606
P27695	APEX1	0.637504	20.5437	3.44828	0.00306595	0.146163	-1.60032
Q05048	CSTF1	0.709781	17.3657	3.44629	0.00307921	0.146163	-1.60382
P13010	XRCC5	0.583903	20.322	3.44547	0.00308469	0.146163	-1.60526
Q5VW38	GPR107	1.00222	16.1875	3.44342	0.00309842	0.146163	-1.60886
Q7Z739	YTHDF3	0.618286	17.9982	3.44309	0.00310063	0.146163	-1.60944
Q96P70	IPO9	0.963074	17.1562	3.43956	0.00312444	0.146163	-1.61565
Q9UHQ4	BCAP29	0.5422	17.3424	3.4393	0.00312619	0.146163	-1.6161
Q9UBQ6	EXTL2	8.04877	10.0645	3.43924	0.00312661	0.146163	-1.61621
Q92542	NCSTN	0.984513	17.6716	3.43589	0.00314937	0.146163	-1.6221
Q8TBC4	UBA3	0.547814	17.8076	3.43313	0.00316825	0.146163	-1.62695
Q86YN1	DOLPP1	0.694134	17.5691	3.43134	0.00318056	0.146163	-1.63009
Q6PJF5	RHBDF2	0.753506	14.5769	3.42018	0.00325843	0.146163	-1.64972
P32322	PYCR1	2.16967	14.4624	3.41951	0.00326312	0.146163	-1.65089
Q6P2E9	EDC4	0.781212	16.7414	3.41642	0.00328504	0.146163	-1.65633
O75533	SF3B1	0.639656	18.5694	3.41424	0.00330058	0.146163	-1.66016
P62699	YPEL5	0.702726	15.2887	3.41289	0.00331023	0.146163	-1.66253
P55265	ADAR	0.735795	18.6835	3.41234	0.00331423	0.146163	-1.66351
O60568	PLOD3	0.80393	17.8234	3.40885	0.00333932	0.146163	-1.66963
Q96MH6	TMEM68	0.818258	15.8295	3.40775	0.00334733	0.146163	-1.67157
Q9HAV4	XPO5	1.39863	16.1637	3.40662	0.00335553	0.146163	-1.67356
P78346	RPP30	0.721042	16.4086	3.40506	0.00336684	0.146163	-1.67629
Q6P1Q9	METTL2B	0.829201	14.9391	3.40305	0.00338154	0.146163	-1.67983
Q86WQ0	NR2C2AP	1.12685	15.3482	3.40221	0.00338771	0.146163	-1.68131
O14662	STX16	0.696077	16.0371	3.40188	0.0033901	0.146163	-1.68188
Q99549	MPHOSPH8	0.618551	14.9066	3.39854	0.00341476	0.146163	-1.68776
Q9BRX9	WDR83	0.891954	14.1084	3.39847	0.00341522	0.146163	-1.68787
Q16539	MAPK14	0.604785	18.3628	3.39741	0.00342311	0.146163	-1.68974
Q86TM6	SYVN1	0.713892	18.2071	3.39541	0.00343797	0.146163	-1.69326
O14763	TNFRSF10B	8.12068	10.209	3.39366	0.00345102	0.146163	-1.69634
Q8N6N3	C1orf52	8.07557	10.1503	3.3926	0.00345896	0.146163	-1.6982
Q9H0A0	NAT10	0.754158	17.2818	3.39187	0.00346436	0.146163	-1.69947
Q99805	TM9SF2	0.594565	19.1463	3.39142	0.0034678	0.146163	-1.70027
Q9P2I0	CPSF2	0.630881	16.4768	3.39035	0.00347584	0.146163	-1.70215
Q9NNX1	TUFT1	7.84659	9.8721	3.38945	0.00348256	0.146163	-1.70372
P43246	MSH2	0.867551	16.6803	3.38756	0.00349685	0.146163	-1.70705
Q9H3U1	UNC45A	0.767532	17.6437	3.38754	0.00349701	0.146163	-1.70708
Q9UI26	IPO11	0.842934	16.0401	3.3873	0.00349884	0.146163	-1.70751
Q9BXR0	QTRT1	0.641393	17.3627	3.38722	0.00349946	0.146163	-1.70765
P07900	HSP90AA1	0.460112	22.4134	3.38553	0.00351224	0.146163	-1.71061
P19388	POLR2E	0.623522	16.8196	3.38313	0.00353059	0.146163	-1.71484
Q15629	TRAM1	0.714318	19.3794	3.37901	0.00356217	0.146163	-1.72207
O95816	BAG2	1.04068	18.6575	3.37761	0.00357299	0.146163	-1.72453
Q8TEX9	IPO4	0.890833	17.1236	3.37753	0.0035736	0.146163	-1.72467
P27540	ARNT	0.749846	14.3281	3.37644	0.00358201	0.146163	-1.72658
Q96GC9	VMP1	1.04436	17.362	3.37432	0.00359852	0.146163	-1.73031
P62314	SNRPD1	0.553869	19.5245	3.37247	0.00361291	0.146163	-1.73356
Q6KC79	NIPBL	0.690178	16.9078	3.36649	0.00366	0.146163	-1.74407
Q96GK7	FAHD2A	-1.14477	19.7619	-3.36468	0.00367438	0.146163	-1.74725
Q9NW13	RBM28	0.779621	16.2014	3.36066	0.00370646	0.146163	-1.75431
Q99598	TSNAX	0.882606	17.2526	3.36016	0.00371045	0.146163	-1.75518
Q9C0D3	ZYG11B	0.588952	14.6735	3.35982	0.00371318	0.146163	-1.75578
Q9H4A5	GOLPH3L	0.979576	15.9738	3.35894	0.00372025	0.146163	-1.75733
Q5SRE5	NUP188	0.762195	16.9385	3.35858	0.00372312	0.146163	-1.75795
Q9UMS4	PRPF19	0.637135	19.9548	3.35709	0.00373516	0.146163	-1.76057
O43159	RRP8	0.753057	16.1227	3.35532	0.00374947	0.146163	-1.76368
P57740	NUP107	0.608079	17.4805	3.35379	0.00376193	0.146163	-1.76637
Q6PI48	DARS2	0.976227	18.6581	3.34955	0.00379661	0.146163	-1.77382
Q9P2C4	TMEM181	0.640654	15.6195	3.34809	0.00380858	0.146163	-1.77638
O15488	GYG2	-1.28803	17.9819	-3.34793	0.00380989	0.146163	-1.77666
Q8WVI0	UQCC5	1.32208	14.3994	3.34748	0.00381365	0.146163	-1.77746
Q8NFF5	FLAD1	0.949035	17.9835	3.34393	0.00384302	0.146163	-1.78369
Q2PPJ7	RALGAPA2	0.689907	16.373	3.34301	0.00385062	0.146163	-1.7853
Q99567	NUP88	0.653308	17.2654	3.34262	0.00385389	0.146163	-1.78598
P10155	RO60	0.544532	18.0353	3.34101	0.00386732	0.146163	-1.78881
Q8IWE4	DCUN1D3	0.654311	14.1622	3.33662	0.0039042	0.146163	-1.79652
O75694	NUP155	0.680178	18.5765	3.33632	0.0039068	0.146163	-1.79706
Q8N2H4	SYS1	0.750137	16.4615	3.33507	0.00391734	0.146163	-1.79925
P35226	BMI1	0.702379	16.0971	3.33105	0.0039515	0.146163	-1.8063
Q658Y4	FAM91A1	0.714286	16.5345	3.32988	0.00396151	0.146163	-1.80835
Q92581	SLC9A6	0.952882	14.9916	3.3297	0.00396311	0.146163	-1.80868
P51798	CLCN7	0.915117	16.0205	3.32963	0.00396363	0.146163	-1.80879
Q9UBU9	NXF1	0.71344	16.1765	3.32815	0.00397637	0.146163	-1.81139
Q9UJV9	DDX41	0.753929	15.9458	3.32501	0.00400347	0.146163	-1.81691
Q8WWY3	PRPF31	0.696375	17.5232	3.32358	0.00401581	0.146163	-1.81941
Q96Q11	TRNT1	0.667731	17.5751	3.32137	0.00403502	0.146163	-1.82328
Q9NXE4	SMPD4	0.625577	15.876	3.3202	0.00404529	0.146163	-1.82535
Q8N2K0	ABHD12	0.838285	16.5919	3.31613	0.00408103	0.146163	-1.83249
P28289	TMOD1	-1.25421	17.1037	-3.31562	0.00408555	0.146163	-1.83339
Q6N069	NAA16	0.793004	15.4954	3.31512	0.00408991	0.146163	-1.83426
Q8IWY9	CDAN1	0.688783	14.5443	3.3133	0.00410603	0.146163	-1.83745
P46736	BRCC3	0.465284	16.5749	3.3132	0.00410695	0.146163	-1.83764
Q92538	GBF1	0.555148	17.5002	3.30942	0.0041406	0.146163	-1.84426
Q9Y4A5	TRRAP	0.589609	17.319	3.30894	0.00414492	0.146163	-1.84511
Q96H78	SLC25A44	0.748305	17.1009	3.30634	0.00416822	0.146163	-1.84966
Q86XZ4	SPATS2	1.02224	16.7673	3.30498	0.00418046	0.146163	-1.85204
O75643	SNRNP200	0.58659	18.3782	3.30357	0.00419321	0.146163	-1.85452
P35754	GLRX	-0.769192	20.1418	-3.3033	0.00419567	0.146163	-1.85499
Q9BZJ0	CRNKL1	0.891947	16.0023	3.30237	0.00420415	0.146163	-1.85663
Q9UL15	BAG5	0.506201	15.8669	3.30115	0.00421518	0.146163	-1.85876
Q96JY6	PDLIM2	-0.965544	18.0651	-3.29671	0.00425586	0.146163	-1.86656
Q13155	AIMP2	0.484066	19.0763	3.2928	0.00429192	0.146163	-1.87342
P49356	FNTB	0.506195	16.3972	3.29196	0.00429968	0.146163	-1.87488
Q7LGA3	HS2ST1	1.18639	17.4307	3.29107	0.00430793	0.146163	-1.87644
P57678	GEMIN4	0.914764	15.2111	3.29099	0.00430874	0.146163	-1.87659
Q8NI27	THOC2	0.782847	16.7352	3.29061	0.00431222	0.146163	-1.87725
Q15029	EFTUD2	0.657042	18.3657	3.28996	0.00431827	0.146163	-1.87839
Q13451	FKBP5	0.630233	19.1928	3.28925	0.00432492	0.146163	-1.87964
Q5TC82	RC3H1	0.834319	14.1808	3.28925	0.00432494	0.146163	-1.87964
O43818	RRP9	0.844125	15.983	3.28924	0.00432503	0.146163	-1.87966
Q96MW5	COG8	0.616511	16.3644	3.28847	0.00433219	0.146163	-1.881
Q9H2M9	RAB3GAP2	0.802875	17.3247	3.28695	0.00434651	0.146163	-1.88368
P0DPB6	POLR1D	0.744773	15.862	3.28616	0.00435389	0.146163	-1.88506
Q96GG9	DCUN1D1	0.489026	17.6004	3.28507	0.00436415	0.146163	-1.88697
Q92786	PROX1	0.743136	16.1716	3.28451	0.00436944	0.146163	-1.88796
Q15269	PWP2	0.70044	16.0614	3.28368	0.00437726	0.146163	-1.88941
Q9NUY8	TBC1D23	0.610685	16.4792	3.28254	0.00438808	0.146163	-1.89141
Q68E01	INTS3	0.611186	16.0597	3.28187	0.00439443	0.146163	-1.89259
Q9H4L5	OSBPL3	0.854891	14.8319	3.28152	0.00439771	0.146163	-1.8932
A6NDG6	PGP	0.459598	18.0892	3.2812	0.00440071	0.146163	-1.89375
Q96DI7	SNRNP40	0.555904	18.5891	3.27928	0.00441902	0.146163	-1.89712
Q8N442	GUF1	0.573574	15.5794	3.27831	0.00442826	0.146163	-1.89882
Q96JD6	AKR1E2	-0.692065	21.4005	-3.27637	0.00444686	0.146163	-1.90222
Q96CN9	GCC1	0.493319	15.5297	3.27634	0.00444715	0.146163	-1.90228
P84085	ARF5	0.416823	19.4922	3.27475	0.00446248	0.146163	-1.90507
P78369	CLDN10	-7.69929	5.44591	-3.27366	0.00447297	0.146163	-1.90698
Q16543	CDC37	0.597953	20.0356	3.27123	0.00449651	0.146163	-1.91124
Q00535	CDK5	0.745472	17.8577	3.26942	0.00451401	0.146163	-1.9144
Q9Y2X9	ZNF281	0.83573	14.8847	3.26813	0.00452665	0.146163	-1.91667
P19447	ERCC3	0.53747	15.632	3.26612	0.00454628	0.146163	-1.92019
Q15631	TSN	0.749132	19.1395	3.26558	0.00455157	0.146163	-1.92113
Q13395	TARBP1	0.939348	15.2595	3.26425	0.00456474	0.146163	-1.92348
P42702	LIFR	-9.22481	11.9705	-3.26257	0.00458128	0.146163	-1.92642
Q12788	TBL3	0.747933	16.0681	3.26025	0.00460422	0.146163	-1.93047
Q15042	RAB3GAP1	0.674534	19.7223	3.25773	0.00462931	0.146163	-1.93489
Q8N3J6	CADM2	-7.57932	3.78966	-3.25603	0.00464635	0.146163	-1.93787
P30566	ADSL	0.725777	17.9501	3.25567	0.00464999	0.146163	-1.93851
Q14164	IKBKE	7.39862	3.69931	3.25291	0.00467774	0.146163	-1.94334
Q9BW72	HIGD2A	7.82101	3.91051	3.25064	0.00470065	0.146163	-1.94731
P05455	SSB	0.549336	20.0097	3.25001	0.00470705	0.146163	-1.94842
Q96JB2	COG3	0.840107	15.8767	3.24838	0.00472359	0.146163	-1.95127
Q96KQ7	EHMT2	0.711396	15.1258	3.24561	0.00475195	0.146163	-1.95613
P52701	MSH6	0.94395	16.2377	3.24522	0.00475597	0.146163	-1.95682
Q9BZD4	NUF2	8.18332	4.09166	3.24454	0.00476287	0.146163	-1.958
P31947	SFN	2.20523	22.2774	3.24295	0.00477928	0.146163	-1.96079
O60318	MCM3AP	0.600396	14.6449	3.24229	0.00478608	0.146163	-1.96194
Q6PGP7	SKIC3	0.391177	18.0431	3.23878	0.00482245	0.146163	-1.96809
Q9Y5K5	UCHL5	0.523637	18.9321	3.23839	0.00482646	0.146163	-1.96877
Q9H0V1	TMEM168	0.836628	14.9899	3.23695	0.00484143	0.146163	-1.97129
P22087	FBL	0.716213	20.6022	3.23676	0.00484343	0.146163	-1.97162
Q13427	PPIG	0.447265	17.5704	3.23666	0.00484454	0.146163	-1.97181
P49915	GMPS	0.889168	18.3628	3.23649	0.00484626	0.146163	-1.9721
Q15020	SART3	0.657316	17.7471	3.23642	0.004847	0.146163	-1.97222
Q8NBL1	POGLUT1	0.688996	16.6407	3.23505	0.00486129	0.146163	-1.97461
P51674	GPM6A	-8.97418	11.6767	-3.23313	0.00488147	0.146163	-1.97798
Q2KHT3	CLEC16A	0.722305	14.6778	3.23087	0.0049053	0.146163	-1.98193
P49137	MAPKAPK2	0.706223	17.7636	3.22999	0.00491465	0.146163	-1.98348
Q9UBB9	TFIP11	0.587686	16.0989	3.22933	0.00492167	0.146163	-1.98464
Q8IWV8	UBR2	0.489172	17.5941	3.2288	0.00492726	0.146163	-1.98556
O75663	TIPRL	0.778224	18.0985	3.22276	0.00499179	0.146163	-1.99613
Q13769	THOC5	0.767478	16.1728	3.2227	0.00499241	0.146163	-1.99623
Q96IP4	TENT5A	1.15945	16.9116	3.2203	0.00501833	0.146163	-2.00044
Q9H1A4	ANAPC1	0.60782	15.5824	3.21789	0.00504442	0.146163	-2.00465
Q9Y3A2	UTP11	0.787046	14.6524	3.21745	0.00504921	0.146163	-2.00542
Q9NS00	C1GALT1	0.758129	15.4115	3.21718	0.00505215	0.146163	-2.0059
Q9Y265	RUVBL1	0.69942	19.1141	3.21667	0.00505772	0.146163	-2.00679
Q9UJX4	ANAPC5	0.669529	14.6424	3.21639	0.00506078	0.146163	-2.00728
Q9NVH2	INTS7	0.70124	16.0783	3.21524	0.00507328	0.146163	-2.00929
O14617	AP3D1	0.665552	17.8041	3.21502	0.00507571	0.146163	-2.00968
O00469	PLOD2	0.966985	16.6706	3.21313	0.00509636	0.146163	-2.01298
Q15363	TMED2	0.362797	19.6592	3.21167	0.00511244	0.146163	-2.01554
Q8N6R0	METTL13	0.894261	15.5718	3.20954	0.00513594	0.146163	-2.01926
Q9UNI6	DUSP12	0.835206	15.6175	3.20652	0.00516943	0.146163	-2.02454
Q8WWK9	CKAP2	7.81015	3.90507	3.2062	0.00517302	0.146163	-2.02511
Q96KR1	ZFR	0.485791	17.5781	3.20476	0.00518908	0.146163	-2.02762
Q15785	TOMM34	0.907879	16.9893	3.20288	0.00521016	0.146163	-2.03092
Q76LX8	ADAMTS13	-7.89341	10.3502	-3.20143	0.00522646	0.146163	-2.03346
Q9NVR2	INTS10	0.595441	15.4975	3.19903	0.00525347	0.146163	-2.03764
Q2VPK5	CTU2	0.797865	14.5012	3.19856	0.00525882	0.146163	-2.03847
P47897	QARS1	0.42402	19.5495	3.19606	0.00528721	0.146163	-2.04285
Q13564	NAE1	0.552023	17.6093	3.19589	0.00528912	0.146163	-2.04314
Q92797	SYMPK	0.526217	17.9934	3.19402	0.00531047	0.146163	-2.04641
O60825	PFKFB2	1.21033	16.5902	3.19353	0.005316	0.146163	-2.04726
Q92973	TNPO1	0.675381	18.3008	3.19215	0.00533184	0.146163	-2.04967
Q9GZR7	DDX24	0.757391	16.811	3.19196	0.00533405	0.146163	-2.05001
Q5JTH9	RRP12	0.760303	16.6761	3.18992	0.00535749	0.146163	-2.05357
O43505	B4GAT1	0.737441	16.434	3.18946	0.00536279	0.146163	-2.05438
Q14690	PDCD11	0.692294	16.5285	3.18802	0.00537944	0.146163	-2.05689
Q13620	CUL4B	0.63148	18.3034	3.18663	0.00539554	0.146163	-2.05932
P36873	PPP1CC	0.550552	17.5791	3.18656	0.00539633	0.146163	-2.05944
Q5R372	RABGAP1L	0.748365	15.9115	3.18387	0.00542763	0.146163	-2.06414
O15085	ARHGEF11	0.706466	15.6475	3.18349	0.00543214	0.146163	-2.06482
Q9GZM5	YIPF3	0.708267	17.1165	3.18214	0.00544789	0.146163	-2.06717
P61026	RAB10	0.616745	22.3068	3.18156	0.00545472	0.146163	-2.06819
Q969N2	PIGT	0.660105	16.5995	3.18064	0.0054655	0.146163	-2.06979
P0DPD7	EEF1AKMT4	0.839596	16.1986	3.1785	0.00549071	0.146163	-2.07353
P41250	GARS1	0.945307	19.4423	3.17821	0.00549422	0.146163	-2.07405
Q6NUQ1	RINT1	0.324381	16.4055	3.17743	0.00550335	0.146163	-2.0754
Q9BQA1	WDR77	0.605884	17.9995	3.17705	0.00550789	0.146163	-2.07607
Q86X10	RALGAPB	0.661092	16.206	3.17652	0.00551422	0.146163	-2.077
Q92845	KIFAP3	0.717903	14.0914	3.17519	0.00552991	0.146163	-2.07931
Q96A65	EXOC4	0.479547	17.5983	3.17488	0.00553369	0.146163	-2.07986
P14868	DARS1	0.502607	20.1497	3.1739	0.00554537	0.146163	-2.08158
Q9Y666	SLC12A7	0.670094	18.0693	3.1735	0.00555005	0.146163	-2.08226
O75436	VPS26A	0.621772	19.8173	3.17341	0.00555122	0.146163	-2.08243
P62318	SNRPD3	0.523176	20.1828	3.17219	0.00556573	0.146163	-2.08455
O15321	TM9SF1	0.704036	17.4615	3.17034	0.00558788	0.146163	-2.08778
Q8IUX1	TMEM126B	0.906477	15.2282	3.16897	0.00560443	0.146163	-2.09018
P08684	CYP3A4	-1.93449	20.6008	-3.16889	0.00560541	0.146163	-2.09032
Q969Q5	RAB24	0.498617	16.5545	3.16875	0.00560708	0.146163	-2.09057
P53621	COPA	0.506435	20.5329	3.16874	0.0056072	0.146163	-2.09058
Q658P3	STEAP3	-2.28953	18.6792	-3.16854	0.0056096	0.146163	-2.09093
O95749	GGPS1	1.14154	16.0121	3.16651	0.00563411	0.146163	-2.09447
Q96NT5	SLC46A1	1.01013	14.9633	3.16648	0.00563445	0.146163	-2.09452
Q9P003	CNIH4	1.00592	18.9107	3.16602	0.00564004	0.146163	-2.09533
P51114	FXR1	0.712723	18.461	3.16261	0.00568162	0.146163	-2.1013
Q01201	RELB	0.868859	13.9092	3.16226	0.0056858	0.146163	-2.10189
Q9NRK6	ABCB10	0.767131	16.9699	3.16188	0.00569055	0.146163	-2.10257
Q9Y230	RUVBL2	0.690163	18.7127	3.16029	0.00570991	0.146163	-2.10533
Q6P1J9	CDC73	0.791716	16.5308	3.15905	0.0057252	0.146163	-2.1075
O43752	STX6	0.994705	15.4506	3.15741	0.00574539	0.146163	-2.11036
P78362	SRPK2	0.627389	17.1257	3.15708	0.00574945	0.146163	-2.11094
P31483	TIA1	0.851777	15.1249	3.15652	0.0057564	0.146163	-2.11192
Q9H9Y6	POLR1B	0.736061	15.3486	3.15621	0.0057602	0.146163	-2.11245
Q14240	EIF4A2	0.482279	20.0981	3.15611	0.00576143	0.146163	-2.11263
O14777	NDC80	9.33589	9.59108	3.15515	0.00577339	0.146163	-2.11431
Q9Y547	IFT25	0.609856	16.7454	3.15497	0.00577566	0.146163	-2.11463
Q9UK41	VPS28	0.591601	17.2586	3.14874	0.0058535	0.146163	-2.12551
O75110	ATP9A	0.79118	15.2188	3.14519	0.00589828	0.146163	-2.1317
Q9H0H0	INTS2	0.655891	14.7722	3.14348	0.00591993	0.146163	-2.13468
P62304	SNRPE	0.700956	18.1353	3.14342	0.00592074	0.146163	-2.13479
Q9Y6G9	DYNC1LI1	0.719131	18.3097	3.1434	0.00592091	0.146163	-2.13481
Q9UNX4	WDR3	0.63815	16.4178	3.14134	0.00594719	0.146163	-2.13841
Q9GZT4	SRR	-7.82443	10.3462	-3.14099	0.00595164	0.146163	-2.13902
Q9NYF8	BCLAF1	0.727089	17.3659	3.14025	0.00596116	0.146163	-2.14031
P54840	GYS2	-2.1429	19.7095	-3.14016	0.00596232	0.146163	-2.14047
Q14738	PPP2R5D	0.737366	17.5919	3.13971	0.00596814	0.146163	-2.14127
Q5T3F8	TMEM63B	0.846322	16.111	3.13966	0.00596867	0.146163	-2.14134
Q9NW64	RBM22	0.62512	16.8069	3.13965	0.00596879	0.146163	-2.14135
Q86WJ1	CHD1L	0.922018	15.1223	3.13887	0.00597883	0.146163	-2.14272
Q96MX6	DNAAF10	0.529454	15.7292	3.13762	0.00599486	0.146163	-2.1449
O43684	BUB3	0.556345	19.3283	3.13374	0.00604508	0.146163	-2.15167
P49754	VPS41	0.558112	15.6421	3.13125	0.00607752	0.146163	-2.15602
Q9Y3R5	DOP1B	0.638717	15.5482	3.13115	0.00607875	0.146163	-2.15618
P41214	EIF2D	0.636156	16.2874	3.12873	0.00611047	0.146163	-2.16041
Q8TCT8	SPPL2A	0.659232	17.5852	3.12833	0.00611564	0.146163	-2.1611
Q13148	TARDBP	0.515962	18.5827	3.12814	0.00611813	0.146163	-2.16143
Q9UNF1	MAGED2	1.38268	18.0827	3.12467	0.00616389	0.146163	-2.16748
Q12962	TAF10	0.762815	15.1402	3.12417	0.00617055	0.146163	-2.16836
P11172	UMPS	0.453147	18.7998	3.12414	0.00617093	0.146163	-2.16841
O95782	AP2A1	0.407702	19.3816	3.12322	0.00618309	0.146163	-2.17001
Q9P2J5	LARS1	0.480805	18.5371	3.12322	0.00618311	0.146163	-2.17001
Q9H7D7	WDR26	0.71798	16.122	3.12083	0.00621493	0.146163	-2.17418
Q15397	PUM3	0.667629	15.5269	3.11961	0.00623113	0.146163	-2.1763
Q9UJX6	ANAPC2	0.686923	16.6698	3.11924	0.00623618	0.146163	-2.17696
Q969E2	SCAMP4	0.716662	17.2067	3.11803	0.00625231	0.146163	-2.17905
Q15393	SF3B3	0.648082	18.8096	3.11626	0.00627609	0.146163	-2.18214
Q9GZS1	POLR1E	1.02403	15.107	3.11556	0.00628562	0.146163	-2.18337
Q8TAG9	EXOC6	0.482355	16.6354	3.11497	0.00629356	0.146163	-2.1844
Q15291	RBBP5	0.587257	16.3825	3.11245	0.00632758	0.146163	-2.18878
Q8NBN3	TMEM87A	0.652014	16.2458	3.11222	0.00633071	0.146163	-2.18918
Q9H8H2	DDX31	0.610483	14.418	3.112	0.00633369	0.146163	-2.18956
Q02790	FKBP4	0.693808	19.5609	3.11152	0.00634021	0.146163	-2.19039
Q6P2Q9	PRPF8	0.596552	18.718	3.1101	0.00635965	0.146163	-2.19288
Q13838	DDX39B	0.616483	21.0505	3.10754	0.00639459	0.146163	-2.19733
O95983	MBD3	0.72339	15.0826	3.10706	0.00640122	0.146163	-2.19817
Q08945	SSRP1	0.920459	18.1733	3.1056	0.00642127	0.146163	-2.20071
Q7Z4G4	TRMT11	0.718393	14.3022	3.10222	0.00646797	0.146163	-2.2066
Q9NV31	IMP3	0.736543	15.7091	3.10171	0.00647503	0.146163	-2.20749
O60341	KDM1A	0.6195	17.8102	3.1006	0.00649051	0.146163	-2.20943
Q99836	MYD88	0.475736	16.7641	3.10031	0.00649445	0.146163	-2.20992
Q9HB71	CACYBP	1.09358	20.0031	3.09987	0.00650065	0.146163	-2.21069
P67775	PPP2CA	0.583489	19.9071	3.0997	0.00650303	0.146163	-2.21099
Q9BVP2	GNL3	0.798064	17.9674	3.09571	0.00655886	0.146163	-2.21794
P28702	RXRB	0.641004	14.7098	3.09255	0.0066034	0.146163	-2.22343
Q12830	BPTF	0.660294	14.2587	3.09211	0.00660958	0.146163	-2.22419
O75157	TSC22D2	0.743095	15.6272	3.09119	0.00662273	0.146163	-2.22581
Q8NAV1	PRPF38A	0.643445	16.5271	3.09098	0.00662562	0.146163	-2.22616
Q5NDL2	EOGT	0.683211	15.3519	3.09024	0.00663621	0.146163	-2.22746
Q99943	AGPAT1	0.619772	17.6511	3.08999	0.00663969	0.146163	-2.22788
P54886	ALDH18A1	0.700887	18.1778	3.08856	0.00666016	0.146163	-2.23038
Q9BUK6	MSTO1	1.29519	16.0694	3.08853	0.00666046	0.146163	-2.23042
O14653	GOSR2	0.510308	18.4114	3.08734	0.00667751	0.146163	-2.2325
Q14232	EIF2B1	0.429307	18.1013	3.08642	0.00669076	0.146163	-2.23411
Q8WUD1	RAB2B	0.729774	15.8526	3.08608	0.00669554	0.146163	-2.23469
Q6Y7W6	GIGYF2	0.568736	17.0283	3.0848	0.00671392	0.146163	-2.23691
Q9Y3T9	NOC2L	0.507296	17.3477	3.08382	0.0067281	0.146163	-2.23863
Q9Y678	COPG1	0.475333	19.7419	3.08175	0.00675794	0.146163	-2.24222
Q9UBL3	ASH2L	0.495649	17.1015	3.08139	0.0067632	0.146163	-2.24285
Q5T0D9	TPRG1L	0.594732	15.4452	3.07944	0.00679156	0.146163	-2.24625
Q93074	MED12	0.621204	13.9669	3.07868	0.00680255	0.146163	-2.24757
P55347	PKNOX1	7.79596	8.1135	3.07784	0.00681478	0.146163	-2.24903
Q5H8A4	PIGG	0.915011	16.3897	3.07756	0.00681889	0.146163	-2.24951
Q9NVM9	INTS13	0.607869	15.9981	3.07705	0.00682632	0.146163	-2.2504
P08238	HSP90AB1	0.826426	23.466	3.07593	0.00684268	0.146163	-2.25234
Q96S55	WRNIP1	0.777412	15.8568	3.07462	0.00686191	0.146163	-2.25462
Q9HAD4	WDR41	0.773523	14.9101	3.07415	0.00686886	0.146163	-2.25545
Q9BY44	EIF2A	0.632447	17.3528	3.0732	0.00688286	0.146163	-2.2571
Q7L014	DDX46	0.69257	18.6998	3.07253	0.0068927	0.146163	-2.25826
Q96BZ9	TBC1D20	0.754061	15.7745	3.0721	0.00689901	0.146163	-2.259
O95159	ZFPL1	0.659103	16.6968	3.07005	0.0069294	0.146163	-2.26257
O96013	PAK4	0.728623	15.2915	3.06923	0.0069415	0.146163	-2.26399
Q9H4A6	GOLPH3	0.742933	17.9261	3.06819	0.00695703	0.146163	-2.2658
Q15648	MED1	0.665403	14.6072	3.06576	0.00699338	0.146163	-2.27004
Q3B7J2	GFOD2	-0.506376	14.7028	-3.06564	0.00699506	0.146163	-2.27023
O94822	LTN1	0.437657	15.9662	3.06533	0.00699972	0.146163	-2.27077
Q7Z3B4	NUP54	0.566407	16.9551	3.06483	0.00700718	0.146163	-2.27164
Q7L2E3	DHX30	0.785256	17.5854	3.0644	0.00701366	0.146163	-2.27239
Q9UQE7	SMC3	0.661237	18.3513	3.0641	0.00701824	0.146163	-2.27292
Q9BUI4	POLR3C	0.840661	14.5817	3.06377	0.00702318	0.146163	-2.27349
Q9Y4W2	LAS1L	0.657933	16.8179	3.06284	0.00703722	0.146163	-2.27511
O95433	AHSA1	0.62563	19.1373	3.06143	0.00705845	0.146163	-2.27756
P04062	GBA1	1.29876	18.2811	3.06004	0.00707939	0.146163	-2.27996
Q05209	PTPN12	0.707304	17.1395	3.05944	0.0070886	0.146163	-2.28102
Q7L5Y9	MAEA	0.48296	15.9309	3.05926	0.00709124	0.146163	-2.28132
P98194	ATP2C1	0.752001	15.7316	3.05802	0.00711015	0.146163	-2.28348
Q96IW7	SEC22A	0.602336	15.8855	3.05791	0.00711173	0.146163	-2.28367
Q9NVC3	SLC38A7	0.76804	15.5074	3.05774	0.00711437	0.146163	-2.28397
Q9NPF5	DMAP1	0.585838	15.9163	3.05703	0.00712516	0.146163	-2.2852
O14787	TNPO2	0.70744	16.7463	3.05572	0.00714515	0.146163	-2.28747
P01111	NRAS	0.635268	17.6481	3.05519	0.00715321	0.146163	-2.28839
Q9BTW9	TBCD	0.710973	17.1237	3.05399	0.00717169	0.146163	-2.29048
Q0VDF9	HSPA14	0.931265	16.5385	3.05315	0.00718462	0.146163	-2.29195
Q5JVF3	PCID2	0.673076	16.2963	3.05305	0.00718615	0.146163	-2.29212
P11233	RALA	0.571889	18.3598	3.051	0.00721764	0.146163	-2.29567
Q96HD1	CRELD1	0.438807	17.1976	3.05037	0.00722741	0.146163	-2.29677
Q9ULQ1	TPCN1	0.711828	14.2356	3.04896	0.00724925	0.146163	-2.29922
Q15126	PMVK	0.6764	18.5988	3.04787	0.00726615	0.146163	-2.30111
P62820	RAB1A	0.695784	20.8515	3.04768	0.00726902	0.146163	-2.30143
Q14739	LBR	0.740778	19.7447	3.04752	0.00727163	0.146163	-2.30172
P38919	EIF4A3	0.639895	19.0398	3.04713	0.00727759	0.146163	-2.30239
P30419	NMT1	0.646484	18.4317	3.04687	0.00728172	0.146163	-2.30285
Q92540	SMG7	0.717551	17.9765	3.04682	0.00728244	0.146163	-2.30293
Q5VUA4	ZNF318	0.585297	15.4912	3.04681	0.00728269	0.146163	-2.30296
Q9NPI6	DCP1A	0.706219	15.2818	3.0447	0.0073155	0.146163	-2.30661
Q8NEW0	SLC30A7	0.587076	17.883	3.04459	0.0073173	0.146163	-2.30681
Q9H3S7	PTPN23	0.552928	17.6101	3.04235	0.00735233	0.146163	-2.31068
Q9UJX2	CDC23	0.532919	16.0428	3.04216	0.00735541	0.146163	-2.31102
P40818	USP8	0.668055	16.032	3.04171	0.00736245	0.146163	-2.3118
P27448	MARK3	0.454769	15.1063	3.04119	0.00737059	0.146163	-2.3127
P46934	NEDD4	0.641519	19.3022	3.04097	0.00737408	0.146163	-2.31308
Q8NBF6	AVL9	0.990176	15.8905	3.04057	0.00738048	0.146163	-2.31379
Q14204	DYNC1H1	0.559135	20.1062	3.03917	0.00740249	0.146251	-2.3162
Q7L2J0	MEPCE	0.726314	17.1671	3.03843	0.0074142	0.146251	-2.31749
O60306	AQR	0.714979	16.6745	3.03717	0.0074342	0.146357	-2.31968
Q9NV06	DCAF13	0.900705	15.3111	3.03012	0.00754701	0.14638	-2.3319
Q92545	TMEM131	0.425355	15.8181	3.02882	0.00756802	0.14638	-2.33416
O43861	ATP9B	0.554544	15.1831	3.02787	0.00758338	0.14638	-2.33581
Q9NUQ2	AGPAT5	0.572624	17.1835	3.02775	0.00758544	0.14638	-2.33603
O95989	NUDT3	0.556811	17.9091	3.02654	0.00760501	0.14638	-2.33812
P30260	CDC27	0.551779	17.5312	3.02609	0.00761233	0.14638	-2.3389
Q96G46	DUS3L	0.564859	17.2599	3.02601	0.00761356	0.14638	-2.33903
Q7Z7E8	UBE2Q1	0.928226	16.1679	3.02526	0.00762576	0.14638	-2.34033
Q9Y5Y7	LYVE1	-1.05403	16.4738	-3.02348	0.00765481	0.14638	-2.34342
O75127	PTCD1	0.777185	14.3159	3.02318	0.00765976	0.14638	-2.34395
Q96FV9	THOC1	0.675551	16.2879	3.0229	0.00766427	0.14638	-2.34442
P22670	RFX1	0.470253	15.1263	3.02136	0.00768957	0.14638	-2.3471
Q96EY5	MVB12A	0.959734	15.0682	3.02108	0.00769415	0.14638	-2.34758
P51572	BCAP31	0.616992	21.608	3.02015	0.0077095	0.14638	-2.3492
Q04864	REL	0.692373	15.1648	3.01919	0.00772527	0.14638	-2.35086
O95067	CCNB2	8.78774	9.26495	3.01904	0.00772784	0.14638	-2.35113
Q9BUQ8	DDX23	0.533114	17.6073	3.01896	0.00772915	0.14638	-2.35127
P20339	RAB5A	0.748914	18.0563	3.01836	0.00773902	0.14638	-2.3523
Q9Y5A7	NUB1	0.45062	15.9548	3.01833	0.00773944	0.14638	-2.35235
O43264	ZW10	0.540065	17.241	3.01783	0.00774783	0.14638	-2.35323
O95342	ABCB11	-1.43321	18.032	-3.01612	0.0077761	0.14638	-2.35618
Q8NC56	LEMD2	0.78177	18.0986	3.01594	0.00777913	0.14638	-2.3565
Q9UKD2	MRTO4	0.715587	17.5551	3.01452	0.00780273	0.14638	-2.35896
Q5T5X7	BEND3	7.60202	5.12525	3.01387	0.00781357	0.14638	-2.36009
P51808	DYNLT3	1.08059	15.7608	3.01358	0.00781841	0.14638	-2.36059
Q8NHP1	AKR7L	-0.919416	16.3416	-3.01328	0.00782332	0.14638	-2.3611
Q14749	GNMT	-1.76453	19.362	-3.01285	0.00783052	0.14638	-2.36185
Q5RI15	COX20	0.790731	18.966	3.01168	0.00785017	0.146473	-2.36388
Q9UBF8	PI4KB	0.766661	14.842	3.00973	0.00788295	0.146716	-2.36726
P18583	SON	0.569736	17.9882	3.00798	0.0079123	0.146716	-2.37028
Q10471	GALNT2	0.605651	18.7268	3.0079	0.00791378	0.146716	-2.37043
O00541	PES1	0.731159	16.7183	3.00742	0.00792185	0.146716	-2.37126
Q9BTT0	ANP32E	0.910524	19.0209	3.005	0.00796275	0.14686	-2.37544
P52948	NUP98	0.499676	17.549	3.0047	0.00796792	0.14686	-2.37597
Q9ULD0	OGDHL	-1.83907	18.6569	-3.00384	0.00798253	0.14686	-2.37745
Q9UHI6	DDX20	0.834596	15.2862	3.0035	0.00798839	0.14686	-2.37805
O75530	EED	0.993479	14.9718	3.00051	0.00803943	0.147459	-2.38322
P42765	ACAA2	-1.50724	23.6217	-2.99987	0.00805044	0.147459	-2.38433
P11498	PC	-1.08788	21.8452	-2.99718	0.00809679	0.147541	-2.38899
Q96N76	UROC1	-2.22064	19.6664	-2.996	0.00811718	0.147541	-2.39103
Q96LJ8	UBXN10	-6.81305	9.25041	-2.99577	0.0081211	0.147541	-2.39142
Q96LZ7	RMDN2	-1.09263	18.1666	-2.99532	0.00812886	0.147541	-2.3922
Q96A57	TMEM230	0.7878	16.3369	2.99402	0.00815143	0.147541	-2.39445
Q9H9Q2	COPS7B	0.567149	17.8872	2.99371	0.00815688	0.147541	-2.39499
Q96RS6	NUDCD1	0.958216	16.7742	2.9923	0.00818137	0.147541	-2.39743
Q9BY12	SCAPER	7.19329	7.63541	2.99117	0.00820113	0.147541	-2.39938
Q8NBJ5	COLGALT1	0.694081	18.3315	2.99036	0.0082154	0.147541	-2.40079
Q9BPX6	MICU1	0.772364	15.4851	2.99027	0.00821691	0.147541	-2.40094
Q5QJE6	DNTTIP2	0.656409	15.9491	2.99025	0.00821719	0.147541	-2.40097
Q86U44	METTL3	0.596993	16.3957	2.98856	0.00824685	0.147808	-2.4039
B7ZAQ6	GPR89A	0.56153	17.2933	2.98739	0.00826759	0.147914	-2.40593
O75909	CCNK	0.684605	16.0412	2.98594	0.00829302	0.147929	-2.40843
Q7Z478	DHX29	0.481364	16.3812	2.98464	0.00831606	0.147929	-2.41068
P50336	PPOX	0.680327	17.0736	2.98417	0.00832446	0.147929	-2.4115
Q9BPZ7	MAPKAP1	0.627203	14.2863	2.98399	0.00832758	0.147929	-2.4118
O95453	PARN	0.584315	16.8377	2.9831	0.00834349	0.147934	-2.41335
O14579	COPE	0.45158	19.7871	2.98231	0.00835743	0.147934	-2.41471
Q9NUL3	STAU2	0.71433	15.546	2.98103	0.00838039	0.148078	-2.41693
Q9HD45	TM9SF3	0.578716	19.0137	2.97834	0.00842851	0.148298	-2.42158
P20020	ATP2B1	0.63809	17.1763	2.97769	0.00844007	0.148298	-2.42269
O75818	RPP40	0.561766	15.4791	2.97654	0.00846079	0.148298	-2.42468
Q9Y6X8	ZHX2	0.506943	16.8187	2.97626	0.00846587	0.148298	-2.42517
O95278	EPM2A	-0.911054	16.1591	-2.9755	0.00847967	0.148298	-2.42649
Q9BRP4	PAAF1	0.742697	15.7011	2.97538	0.00848181	0.148298	-2.4267
Q12996	CSTF3	0.653109	18.2968	2.97317	0.00852177	0.148537	-2.43051
Q8WXA3	RUFY2	0.650834	15.283	2.97298	0.00852519	0.148537	-2.43084
Q14974	KPNB1	0.587089	20.4079	2.97215	0.00854041	0.148544	-2.43228
Q9BTC8	MTA3	0.807873	14.7996	2.96908	0.00859633	0.148694	-2.43758
Q8WXF1	PSPC1	0.795586	18.098	2.96882	0.00860106	0.148694	-2.43803
Q12789	GTF3C1	0.541199	15.3754	2.96859	0.00860537	0.148694	-2.43843
A6NLP5	TTC36	-2.8781	19.0581	-2.96818	0.00861279	0.148694	-2.43913
O43172	PRPF4	0.63257	17.1672	2.96727	0.00862957	0.148694	-2.44071
P35573	AGL	-1.53775	20.4226	-2.96679	0.00863829	0.148694	-2.44153
P49069	CAMLG	0.731739	15.2225	2.96374	0.00869456	0.149223	-2.4468
P18085	ARF4	0.496354	21.5244	2.96294	0.00870942	0.149223	-2.44819
Q9Y2V7	COG6	0.601192	17.7554	2.96079	0.00874942	0.149223	-2.4519
Q9NSD9	FARSB	0.513761	18.8478	2.96012	0.0087619	0.149223	-2.45306
Q9Y679	AUP1	0.641423	17.0969	2.95845	0.00879312	0.149223	-2.45595
Q8NCG7	DAGLB	0.755743	15.539	2.95811	0.00879944	0.149223	-2.45653
Q96G23	CERS2	0.809789	20.4066	2.95795	0.00880239	0.149223	-2.4568
O95861	BPNT1	0.529192	19.3567	2.95794	0.00880266	0.149223	-2.45683
P49916	LIG3	0.557914	16.3121	2.9576	0.00880888	0.149223	-2.4574
Q8N201	INTS1	0.53208	18.3183	2.95638	0.0088318	0.149223	-2.45951
Q13596	SNX1	0.463497	18.1875	2.95558	0.00884692	0.149223	-2.4609
P49368	CCT3	0.512259	20.4373	2.95552	0.00884802	0.149223	-2.461
Q9BXP5	SRRT	0.591497	18.2026	2.95286	0.00889825	0.149723	-2.46559
P07437	TUBB	0.50676	22.7006	2.95236	0.00890761	0.149723	-2.46644
Q9HAU5	UPF2	0.49739	18.3248	2.9498	0.00895629	0.150022	-2.47087
Q16637	SMN1	1.12738	15.9325	2.94962	0.00895975	0.150022	-2.47118
Q8WVP7	LMBR1	6.60823	10.5777	2.94844	0.00898233	0.150022	-2.47322
P49755	TMED10	0.350296	20.9127	2.94761	0.00899811	0.150022	-2.47464
P42285	MTREX	0.576752	17.4202	2.94702	0.00900949	0.150022	-2.47567
P07199	CENPB	0.782109	14.4395	2.94671	0.00901543	0.150022	-2.4762
Q68DH5	LMBRD2	0.611206	14.7091	2.94331	0.00908078	0.150162	-2.48206
P50750	CDK9	0.408848	16.3592	2.94283	0.00909002	0.150162	-2.48289
Q8N357	SLC35F6	0.655809	17.0578	2.94273	0.00909193	0.150162	-2.48306
Q9UJT0	TUBE1	-6.60509	10.5708	-2.94245	0.00909733	0.150162	-2.48354
Q9UEE5	STK17A	8.23092	7.06245	2.94237	0.00909888	0.150162	-2.48368
Q96JC1	VPS39	0.661655	16.2187	2.94124	0.0091209	0.150239	-2.48564
O76021	RSL1D1	0.618948	19.9443	2.94008	0.00914327	0.150239	-2.48763
Q9H3U5	MFSD1	0.998831	16.1023	2.93937	0.00915711	0.150239	-2.48885
Q9NVU7	SDAD1	0.546581	16.4936	2.93801	0.00918359	0.150239	-2.4912
Q8N8U9	BMPER	-6.66241	10.6827	-2.93615	0.00922007	0.150239	-2.49441
O95785	WIZ	0.773432	14.3435	2.936	0.00922288	0.150239	-2.49466
Q86XE5	HOGA1	-1.7982	18.0581	-2.93576	0.00922761	0.150239	-2.49508
Q8WVQ1	CANT1	0.697847	15.8316	2.93472	0.009248	0.150239	-2.49687
Q96MP8	KCTD7	6.80584	4.6569	2.93465	0.00924938	0.150239	-2.49699
Q6GQQ9	OTUD7B	0.71385	16.0138	2.93385	0.00926525	0.150239	-2.49838
Q9NUQ8	ABCF3	0.493128	16.7587	2.93233	0.00929516	0.150239	-2.50099
Q96FN5	KIF12	-7.48536	8.08039	-2.93127	0.00931616	0.150239	-2.50282
Q9UP83	COG5	0.626399	16.5348	2.93035	0.00933428	0.150239	-2.5044
Q9BW60	ELOVL1	0.829997	15.8471	2.92989	0.00934343	0.150239	-2.50519
Q9BZE1	MRPL37	0.739637	17.6312	2.92988	0.00934356	0.150239	-2.50521
Q9Y572	RIPK3	-7.08156	9.82154	-2.92839	0.00937327	0.150239	-2.50778
Q9UGU0	TCF20	0.751177	14.8225	2.92828	0.00937541	0.150239	-2.50797
Q96BR5	COA7	0.863003	16.6531	2.92717	0.00939766	0.150239	-2.50989
Q96MU7	YTHDC1	0.598429	16.5758	2.92689	0.00940308	0.150239	-2.51036
P14735	IDE	0.493427	18.3763	2.92571	0.00942677	0.150239	-2.5124
Q5T0F9	CC2D1B	0.4899	15.594	2.92534	0.00943423	0.150239	-2.51304
O15084	ANKRD28	0.521328	16.924	2.92386	0.00946383	0.150239	-2.51558
P62937	PPIA	0.46868	24.3535	2.9213	0.0095154	0.150239	-2.51999
Q96PK6	RBM14	0.61535	18.4471	2.92076	0.00952636	0.150239	-2.52092
Q53T59	HS1BP3	0.596372	17.4707	2.92053	0.00953103	0.150239	-2.52132
P04049	RAF1	0.573563	16.1521	2.92026	0.00953649	0.150239	-2.52178
Q9BUJ2	HNRNPUL1	0.601704	18.8961	2.91962	0.00954947	0.150239	-2.52289
Q14527	HLTF	0.786433	15.2634	2.91956	0.00955064	0.150239	-2.52298
Q9UJA5	TRMT6	1.03812	15.2743	2.91919	0.00955804	0.150239	-2.52361
O00299	CLIC1	0.714918	21.2384	2.91791	0.00958406	0.150239	-2.52582
P62995	TRA2B	0.471436	19.9013	2.9173	0.0095966	0.150239	-2.52688
Q9BV44	THUMPD3	0.714359	16.3852	2.91671	0.0096086	0.150239	-2.52789
Q7Z7A3	CTU1	0.698168	15.0882	2.9162	0.00961896	0.150239	-2.52877
Q15048	LRRC14	0.717482	14.6853	2.9139	0.00966596	0.150239	-2.53272
Q9GZU1	MCOLN1	0.950354	15.3953	2.91371	0.00967005	0.150239	-2.53306
O95352	ATG7	0.530883	17.468	2.91247	0.00969551	0.150239	-2.53519
Q9Y6A4	CFAP20	0.634716	16.6624	2.91218	0.00970135	0.150239	-2.53568
O43286	B4GALT5	7.4839	6.43043	2.91102	0.00972529	0.150239	-2.53768
P11712	CYP2C9	-2.27514	21.2966	-2.91056	0.00973479	0.150239	-2.53847
O15550	KDM6A	0.819724	14.4114	2.9092	0.00976287	0.150239	-2.54081
Q9BUB7	TMEM70	0.733823	18.1331	2.90855	0.0097764	0.150239	-2.54193
Q13619	CUL4A	0.428397	17.5204	2.90852	0.00977701	0.150239	-2.54198
Q9NYG5	ANAPC11	7.38193	6.33035	2.90684	0.00981183	0.150239	-2.54486
Q8TAD4	SLC30A5	0.544326	15.5082	2.90597	0.00982996	0.150239	-2.54636
Q8TCS8	PNPT1	0.619813	18.1409	2.90541	0.0098417	0.150239	-2.54733
Q96BW1	UPRT	0.695557	15.1586	2.9041	0.00986918	0.150239	-2.54959
Q7RTY0	SLC16A13	7.94411	6.86133	2.90323	0.00988735	0.150239	-2.55108
Q9Y5B8	NME7	0.626688	15.6687	2.9022	0.00990897	0.150239	-2.55285
Q8TDN6	BRIX1	0.798405	16.5578	2.90143	0.00992511	0.150239	-2.55417
P53396	ACLY	0.671077	19.7739	2.9013	0.00992781	0.150239	-2.55439
O14925	TIMM23	0.68688	16.3309	2.90108	0.00993257	0.150239	-2.55478
Q14CS0	UBXN2B	7.44418	8.08514	2.90101	0.00993404	0.150239	-2.5549
P43243	MATR3	0.486438	19.4724	2.90047	0.00994542	0.150239	-2.55583
Q9NQ55	PPAN	0.714536	15.5092	2.89979	0.00995964	0.150239	-2.55699
Q8WXW3	PIBF1	0.519772	15.7763	2.89924	0.00997124	0.150239	-2.55793
Q53GS7	GLE1	0.50559	14.9789	2.89817	0.00999404	0.150239	-2.55978
P78330	PSPH	1.43217	18.7277	2.8968	0.0100231	0.150239	-2.56214
O43660	PLRG1	0.473162	16.7764	2.89673	0.0100244	0.150239	-2.56225
Q86TJ2	TADA2B	1.15586	13.7253	2.89618	0.0100362	0.150239	-2.5632
Q5VW36	FOCAD	0.44578	16.2969	2.89617	0.0100363	0.150239	-2.56321
Q9P2K3	RCOR3	0.63062	16.0909	2.89556	0.0100494	0.150239	-2.56426
Q9Y2L1	DIS3	0.552014	17.6671	2.89529	0.0100552	0.150239	-2.56473
O15068	MCF2L	6.58523	10.6799	2.89483	0.0100649	0.150239	-2.56551
Q01780	EXOSC10	0.390193	16.0742	2.89469	0.0100679	0.150239	-2.56575
Q9BQE3	TUBA1C	0.528417	23.7933	2.89412	0.01008	0.150239	-2.56673
Q9BXS5	AP1M1	0.374321	18.8939	2.8928	0.0101084	0.150329	-2.56901
P60510	PPP4C	0.760839	17.0952	2.89217	0.0101218	0.150329	-2.57009
Q86UA1	PRPF39	0.494723	15.4537	2.89173	0.0101312	0.150329	-2.57083
P06681	C2	0.909336	17.4941	2.89016	0.0101651	0.150501	-2.57355
Q96J01	THOC3	0.701901	16.7663	2.8898	0.0101729	0.150501	-2.57416
Q15047	SETDB1	0.477844	16.0526	2.88713	0.0102305	0.150978	-2.57874
Q8IZ73	RPUSD2	0.640652	15.0952	2.88691	0.0102353	0.150978	-2.57912
P62136	PPP1CA	0.473862	19.65	2.88517	0.010273	0.151119	-2.5821
Q9P0S9	TMEM14C	1.04784	16.8178	2.88484	0.0102802	0.151119	-2.58267
Q10570	CPSF1	0.586824	16.8388	2.88438	0.0102902	0.151119	-2.58346
Q9NRG9	AAAS	0.520388	16.4079	2.88243	0.0103328	0.151121	-2.5868
Q01081	U2AF1	0.571397	19.5537	2.88209	0.0103403	0.151121	-2.5874
P39748	FEN1	1.36372	17.5185	2.88174	0.010348	0.151121	-2.588
P35250	RFC2	1.05146	16.6932	2.88155	0.010352	0.151121	-2.58832
Q9UIV1	CNOT7	0.601858	15.5915	2.87923	0.010403	0.151121	-2.59229
Q9H2K0	MTIF3	0.511439	15.7213	2.87892	0.0104099	0.151121	-2.59283
O00566	MPHOSPH10	0.693353	16.017	2.87891	0.01041	0.151121	-2.59284
Q13439	GOLGA4	0.530438	18.0616	2.87874	0.0104139	0.151121	-2.59314
Q6PL18	ATAD2	0.983283	15.1747	2.87463	0.0105048	0.151121	-2.60019
Q9NTI5	PDS5B	0.583628	18.0565	2.87447	0.0105084	0.151121	-2.60047
Q86WU2	LDHD	-1.58666	19.9709	-2.8743	0.0105122	0.151121	-2.60076
Q96T60	PNKP	0.609695	17.2893	2.87401	0.0105186	0.151121	-2.60126
Q13275	SEMA3F	7.44979	5.15529	2.87303	0.0105404	0.151121	-2.60293
P48444	ARCN1	0.477979	20.5766	2.87297	0.0105418	0.151121	-2.60304
Q14671	PUM1	0.6152	15.8675	2.87117	0.0105822	0.151121	-2.60614
Q13595	TRA2A	0.640426	17.8814	2.87064	0.0105939	0.151121	-2.60704
Q96HA7	TONSL	8.01698	6.9783	2.86943	0.0106212	0.151121	-2.60912
O96008	TOMM40	0.771865	19.6609	2.86934	0.010623	0.151121	-2.60926
Q14839	CHD4	0.662181	16.993	2.86766	0.0106609	0.151121	-2.61215
Q9H501	ESF1	1.03664	15.502	2.86694	0.0106771	0.151121	-2.61337
Q8TB40	ABHD4	0.78901	15.7763	2.86679	0.0106807	0.151121	-2.61365
Q8NI36	WDR36	0.567558	16.2816	2.86556	0.0107084	0.151121	-2.61575
Q9BTT4	MED10	0.723805	14.2748	2.86497	0.0107217	0.151121	-2.61675
P32241	VIPR1	-1.00784	17.639	-2.86395	0.0107449	0.151121	-2.6185
O43592	XPOT	0.907641	17.2254	2.86296	0.0107675	0.151121	-2.62021
Q13107	USP4	0.469502	15.976	2.86288	0.0107693	0.151121	-2.62034
Q7KZ85	SUPT6H	0.53113	16.4507	2.86252	0.0107775	0.151121	-2.62096
P33176	KIF5B	0.665687	18.4333	2.86229	0.0107827	0.151121	-2.62135
O95219	SNX4	0.593372	16.6231	2.86094	0.0108135	0.151121	-2.62366
P22307	SCP2	-1.05647	22.8474	-2.86091	0.0108142	0.151121	-2.62372
Q96S59	RANBP9	0.796355	16.3473	2.86082	0.0108163	0.151121	-2.62387
Q86YB7	ECHDC2	-2.06339	20.834	-2.86036	0.0108267	0.151121	-2.62465
Q9ULC4	MCTS1	0.614227	18.6895	2.85985	0.0108386	0.151121	-2.62554
Q70UQ0	IKBIP	0.925944	17.2574	2.85835	0.0108729	0.151121	-2.6281
P33121	ACSL1	-1.16694	22.4557	-2.85755	0.0108913	0.151121	-2.62947
Q9H2V7	SPNS1	0.621253	17.6066	2.85732	0.0108965	0.151121	-2.62986
Q9H159	CDH19	-7.78275	5.44376	-2.85682	0.0109082	0.151121	-2.63072
Q96E17	RAB3C	-6.22939	10.1625	-2.85658	0.0109137	0.151121	-2.63113
Q8NBP0	TTC13	0.703809	15.0656	2.85566	0.0109349	0.151121	-2.63271
Q9UGK3	STAP2	0.595233	16.8398	2.8555	0.0109385	0.151121	-2.63298
Q13409	DYNC1I2	0.502856	19.1133	2.85504	0.0109492	0.151121	-2.63376
P02795	MT2A	-2.00207	19.2449	-2.85443	0.0109634	0.151121	-2.63482
Q9HC21	SLC25A19	0.695078	14.6324	2.8526	0.0110057	0.151121	-2.63794
Q9NVX2	NLE1	0.549928	17.1018	2.85249	0.0110083	0.151121	-2.63813
Q9P2P6	STARD9	0.503941	18.1208	2.85234	0.0110119	0.151121	-2.63839
Q9BQ67	GRWD1	0.63962	16.7871	2.8523	0.0110127	0.151121	-2.63845
Q13554	CAMK2B	-7.11496	11.5687	-2.85209	0.0110176	0.151121	-2.63881
Q9BRZ2	TRIM56	0.419618	16.3367	2.85193	0.0110214	0.151121	-2.63909
Q14141	SEPTIN6	0.596167	18.5469	2.85068	0.0110505	0.151121	-2.64123
Q9HCJ6	VAT1L	-7.14368	10.0502	-2.84985	0.01107	0.151121	-2.64266
P21912	SDHB	-0.71223	21.3803	-2.84966	0.0110743	0.151121	-2.64297
P52434	POLR2H	0.633444	17.0679	2.84884	0.0110936	0.151121	-2.64438
Q92925	SMARCD2	0.490619	16.76	2.84861	0.011099	0.151121	-2.64478
A5YKK6	CNOT1	0.763726	17.2248	2.84813	0.0111103	0.151121	-2.6456
Q9NP92	MRPS30	0.74189	16.5875	2.84711	0.0111342	0.151121	-2.64734
O96005	CLPTM1	0.590458	17.9565	2.84451	0.0111957	0.151121	-2.6518
P31150	GDI1	0.523751	19.5882	2.84413	0.0112047	0.151121	-2.65245
O43809	NUDT21	0.486032	18.9191	2.84178	0.0112602	0.151121	-2.65646
O14929	HAT1	0.960253	15.6893	2.84151	0.0112667	0.151121	-2.65692
O96019	ACTL6A	0.541899	18.4355	2.84084	0.0112826	0.151121	-2.65806
Q12893	TMEM115	0.716757	15.9675	2.8408	0.0112836	0.151121	-2.65814
Q92990	GLMN	0.782113	14.5296	2.84014	0.0112992	0.151121	-2.65926
Q9GZY8	MFF	0.652824	16.8343	2.83857	0.0113368	0.151121	-2.66195
Q96FK6	WDR89	1.04218	14.0708	2.83764	0.0113592	0.151121	-2.66355
Q9Y5L0	TNPO3	0.644988	17.0554	2.83725	0.0113684	0.151121	-2.6642
Q5C9Z4	NOM1	0.726599	13.6437	2.83653	0.0113858	0.151121	-2.66545
Q8IV38	ANKMY2	0.649748	15.9728	2.83533	0.0114148	0.151121	-2.6675
O00203	AP3B1	0.599827	18.2197	2.83496	0.0114237	0.151121	-2.66813
P10176	COX8A	-0.951478	16.5908	-2.83298	0.0114714	0.151121	-2.67151
P15291	B4GALT1	0.739105	16.6347	2.83183	0.0114994	0.151121	-2.67348
O94966	USP19	0.578838	15.4002	2.82961	0.0115533	0.151121	-2.67727
Q9UN36	NDRG2	-1.10587	21.6258	-2.8295	0.0115558	0.151121	-2.67745
Q9H4Z3	PCIF1	0.57483	15.9348	2.82943	0.0115577	0.151121	-2.67758
Q9HCS7	XAB2	0.612983	17.3392	2.82939	0.0115587	0.151121	-2.67765
Q9UKF6	CPSF3	0.569642	16.4491	2.82932	0.0115604	0.151121	-2.67777
Q9NZN3	EHD3	-1.8025	17.565	-2.82896	0.0115691	0.151121	-2.67838
Q8N122	RPTOR	0.56416	16.9129	2.82894	0.0115695	0.151121	-2.67841
Q9H920	RNF121	0.716658	16.1305	2.82881	0.0115727	0.151121	-2.67863
Q9H2H9	SLC38A1	7.86681	6.89131	2.82831	0.0115851	0.151121	-2.6795
P49458	SRP9	0.589951	19.8214	2.8282	0.0115876	0.151121	-2.67967
Q96AX1	VPS33A	0.612987	16.9019	2.82798	0.0115932	0.151121	-2.68006
P61923	COPZ1	0.55402	19.8098	2.82746	0.0116059	0.151121	-2.68095
Q9H9L3	ISG20L2	0.562833	18.2533	2.8268	0.011622	0.151121	-2.68207
O00148	DDX39A	1.54288	16.7843	2.82626	0.0116353	0.151121	-2.68299
Q96CG3	TIFA	7.653	5.39198	2.82494	0.0116676	0.151121	-2.68524
Q9Y2K6	USP20	0.677777	14.4585	2.82472	0.0116731	0.151121	-2.68563
Q8N684	CPSF7	0.573244	20.2954	2.8244	0.0116809	0.151121	-2.68617
Q96S52	PIGS	0.553571	17.4637	2.82416	0.0116867	0.151121	-2.68657
Q9Y3D0	CIAO2B	0.571805	16.2486	2.82416	0.011687	0.151121	-2.68659
Q9H269	VPS16	0.614765	16.7169	2.82285	0.0117191	0.151121	-2.68881
Q8TDR2	STK35	-7.40328	8.19562	-2.82277	0.0117212	0.151121	-2.68895
Q8N9N2	ASCC1	0.574573	15.6607	2.82241	0.0117301	0.151121	-2.68957
Q92945	KHSRP	0.589223	19.8236	2.8224	0.0117304	0.151121	-2.68959
Q96HW7	INTS4	0.541601	15.3572	2.82186	0.0117437	0.151121	-2.69051
Q15382	RHEB	0.739025	18.0295	2.82154	0.0117517	0.151121	-2.69106
Q7Z7N9	TMEM179B	0.545855	17.3548	2.82103	0.0117643	0.151121	-2.69193
O75400	PRPF40A	0.475335	17.399	2.82069	0.0117726	0.151121	-2.6925
Q7L2H7	EIF3M	0.538823	18.537	2.82017	0.0117856	0.151121	-2.69339
Q86X55	CARM1	0.424554	17.0712	2.81981	0.0117946	0.151121	-2.69401
Q15233	NONO	0.559313	20.6671	2.81695	0.0118658	0.151121	-2.69888
Q7RTS7	KRT74	-7.16143	11.8197	-2.81687	0.0118679	0.151121	-2.69902
Q5T4S7	UBR4	0.449679	19.3339	2.81647	0.0118778	0.151121	-2.6997
Q7L9B9	EEPD1	0.529311	15.8213	2.8159	0.0118921	0.151121	-2.70068
Q8NCA5	FAM98A	0.477371	17.2018	2.81552	0.0119016	0.151121	-2.70132
O60671	RAD1	1.00822	14.6701	2.81548	0.0119028	0.151121	-2.7014
Q8N7H5	PAF1	0.684308	18.5525	2.81465	0.0119235	0.151121	-2.70281
Q9BX70	BTBD2	0.938658	13.8307	2.81452	0.0119268	0.151121	-2.70303
O75934	BCAS2	0.465255	16.866	2.81421	0.0119346	0.151121	-2.70356
Q9NX58	LYAR	0.775034	16.8425	2.8141	0.0119374	0.151121	-2.70375
O60231	DHX16	0.513915	16.6694	2.81302	0.0119644	0.151167	-2.70558
Q9UHQ9	CYB5R1	0.644614	19.7724	2.8124	0.0119803	0.151167	-2.70665
Q9NY61	AATF	0.800718	14.9884	2.81192	0.0119922	0.151167	-2.70746
Q9BTX1	NDC1	0.569764	15.1452	2.81156	0.0120015	0.151167	-2.70809
O95758	PTBP3	0.65482	16.656	2.81005	0.0120397	0.151273	-2.71066
Q96EL2	MRPS24	0.549827	17.6329	2.81003	0.0120401	0.151273	-2.71069
Q8IY81	FTSJ3	0.705183	16.8679	2.80751	0.0121041	0.151702	-2.71498
Q07812	BAX	0.76237	18.4882	2.8075	0.0121046	0.151702	-2.71501
P35606	COPB2	0.424672	19.8972	2.80535	0.0121593	0.151957	-2.71867
O00629	KPNA4	0.570275	18.7872	2.80482	0.0121731	0.151957	-2.71958
P01019	AGT	1.11194	20.5042	2.80402	0.0121936	0.151957	-2.72094
P14550	AKR1A1	-0.63472	21.7469	-2.8029	0.0122223	0.151957	-2.72284
O75976	CPD	0.952002	17.1993	2.80212	0.0122425	0.151957	-2.72419
Q9UIG0	BAZ1B	0.776117	18.0082	2.80209	0.0122432	0.151957	-2.72423
Q8TED0	UTP15	0.740771	16.5866	2.80198	0.0122459	0.151957	-2.72441
Q8IWZ3	ANKHD1	0.58188	16.1173	2.80083	0.0122757	0.151957	-2.72638
O75147	OBSL1	0.624159	16.9418	2.80024	0.012291	0.151957	-2.72738
O43719	HTATSF1	0.623361	17.8171	2.79982	0.0123017	0.151957	-2.72809
Q9H0L4	CSTF2T	0.624975	16.2012	2.7995	0.0123102	0.151957	-2.72864
Q14137	BOP1	0.744265	17.008	2.79903	0.0123224	0.151957	-2.72945
Q7Z2Z2	EFL1	0.712743	16.278	2.79902	0.0123225	0.151957	-2.72946
Q15907	RAB11B	0.570838	20.6818	2.79354	0.0124656	0.153361	-2.7388
P28370	SMARCA1	0.883295	16.4841	2.7933	0.0124719	0.153361	-2.73921
P20813	CYP2B6	-1.3562	17.3319	-2.7929	0.0124823	0.153361	-2.73988
P37108	SRP14	0.758448	19.0519	2.79171	0.0125137	0.153557	-2.74192
Q14202	ZMYM3	0.611675	15.0914	2.79077	0.0125383	0.153591	-2.74351
P35251	RFC1	0.815	18.309	2.79044	0.0125471	0.153591	-2.74408
O15530	PDPK1	0.382256	16.5118	2.78848	0.012599	0.153699	-2.74741
Q9NUM4	TMEM106B	0.718039	16.7248	2.78842	0.0126005	0.153699	-2.74751
P53618	COPB1	0.449104	19.9363	2.78815	0.0126076	0.153699	-2.74797
P24928	POLR2A	0.51822	17.3545	2.78778	0.0126174	0.153699	-2.7486
P42167	TMPO	0.689326	18.9428	2.78487	0.012695	0.153842	-2.75356
Q6PML9	SLC30A9	0.565274	16.9904	2.78463	0.0127013	0.153842	-2.75396
Q9UKN8	GTF3C4	0.58154	18.2091	2.78444	0.0127064	0.153842	-2.75429
Q9NWZ5	UCKL1	0.657591	15.5483	2.78362	0.0127284	0.153842	-2.75568
Q9NWZ8	GEMIN8	6.91065	11.484	2.78229	0.012764	0.153842	-2.75794
O15164	TRIM24	0.919753	16.0169	2.78193	0.0127735	0.153842	-2.75855
P78345	RPP38	0.475229	16.458	2.78076	0.012805	0.153842	-2.76054
P20472	PVALB	-7.81146	8.70382	-2.77991	0.0128281	0.153842	-2.762
P28482	MAPK1	0.690549	19.1589	2.77968	0.0128342	0.153842	-2.76238
Q9BRJ6	CHLSN	0.766645	16.4912	2.77943	0.0128408	0.153842	-2.7628
Q5TKA1	LIN9	6.3309	10.5259	2.77921	0.012847	0.153842	-2.76319
Q96E52	OMA1	-0.677346	16.7669	-2.77855	0.0128648	0.153842	-2.76431
Q09161	NCBP1	0.683345	17.3746	2.77834	0.0128704	0.153842	-2.76466
Q96L92	SNX27	0.766852	18.3662	2.77764	0.0128893	0.153842	-2.76585
Q8TCG2	PI4K2B	0.454231	15.2499	2.77757	0.0128912	0.153842	-2.76596
Q6Y1H2	HACD2	0.723955	18.4839	2.77712	0.0129033	0.153842	-2.76673
Q8IYU8	MICU2	0.857816	15.2231	2.77685	0.0129108	0.153842	-2.7672
Q9UHB9	SRP68	0.467849	18.2258	2.77661	0.0129174	0.153842	-2.76761
Q9H489	TSPY26P	-7.95549	5.66955	-2.77582	0.0129388	0.153842	-2.76895
Q9Y3P9	RABGAP1	0.5228	16.7592	2.77547	0.0129483	0.153842	-2.76954
Q8N6T7	SIRT6	0.711782	13.7176	2.77433	0.0129792	0.153842	-2.77147
P31948	STIP1	0.580222	20.6387	2.77363	0.0129985	0.153842	-2.77267
Q71SY5	MED25	6.82047	11.3944	2.77282	0.0130206	0.153842	-2.77405
P34913	EPHX2	-1.30467	20.5302	-2.77277	0.013022	0.153842	-2.77413
Q9NWH9	SLTM	0.52707	16.4957	2.77253	0.0130284	0.153842	-2.77453
P78332	RBM6	0.410763	15.3177	2.77251	0.0130291	0.153842	-2.77458
O43299	AP5Z1	0.702313	14.4488	2.77106	0.0130688	0.15392	-2.77703
Q8NA72	POC5	7.15454	5.09888	2.77039	0.0130871	0.15392	-2.77817
Q8IUZ5	PHYKPL	-1.11333	17.9336	-2.77033	0.0130887	0.15392	-2.77827
Q9NZB2	FAM120A	0.372452	18.5181	2.76933	0.0131164	0.15392	-2.77998
Q5T1C6	THEM4	0.923909	15.682	2.7692	0.01312	0.15392	-2.7802
Q9Y314	NOSIP	0.724524	15.9055	2.7689	0.0131281	0.15392	-2.78069
Q16563	SYPL1	0.600008	19.188	2.76784	0.0131574	0.154083	-2.7825
Q8IX01	SUGP2	0.615232	15.8247	2.76467	0.0132453	0.154449	-2.78789
Q96GC5	MRPL48	0.796585	16.4651	2.76447	0.0132507	0.154449	-2.78822
Q63HM9	PLCXD3	-6.92679	11.4579	-2.76442	0.0132523	0.154449	-2.78831
Q9NSK0	KLC4	0.457295	17.8062	2.76408	0.0132617	0.154449	-2.78888
Q86WB0	ZC3HC1	0.513743	16.2592	2.76286	0.0132958	0.154449	-2.79096
Q99424	ACOX2	-2.07447	19.9156	-2.7628	0.0132974	0.154449	-2.79106
Q9NY27	PPP4R2	0.571952	16.2754	2.76241	0.0133082	0.154449	-2.79172
Q8WUK0	PTPMT1	0.538206	15.1888	2.76227	0.0133121	0.154449	-2.79196
Q5VTA0	PRAMEF17	6.86723	4.91384	2.76146	0.013335	0.154534	-2.79334
Q8N4H5	TOMM5	0.825219	18.8025	2.75975	0.0133827	0.154896	-2.79623
P42696	RBM34	0.850105	14.8714	2.75895	0.0134053	0.154896	-2.7976
Q9HBM1	SPC25	8.16051	7.3042	2.75821	0.0134262	0.154896	-2.79886
O95154	AKR7A3	-1.7746	21.2662	-2.75814	0.0134281	0.154896	-2.79897
Q99426	TBCB	0.644752	18.4664	2.75723	0.0134536	0.155009	-2.80051
Q8TAT6	NPLOC4	0.502674	18.3459	2.75626	0.0134812	0.155009	-2.80216
Q92598	HSPH1	0.779769	18.1668	2.75509	0.0135143	0.155009	-2.80415
O43390	HNRNPR	0.517413	20.9212	2.75499	0.0135172	0.155009	-2.80432
Q8WUM4	PDCD6IP	0.45116	20.5593	2.75471	0.013525	0.155009	-2.80478
Q8TB96	ITFG1	0.596734	15.7509	2.75358	0.0135572	0.155009	-2.80671
Q5H9R7	PPP6R3	0.654037	17.3067	2.75345	0.0135609	0.155009	-2.80693
Q5T7V8	GORAB	0.92193	14.7334	2.75259	0.0135852	0.155009	-2.80838
Q9H223	EHD4	0.478193	19.2018	2.75165	0.0136122	0.155009	-2.80998
Q5VTL8	PRPF38B	0.685112	16.4941	2.75031	0.0136505	0.155009	-2.81226
Q05086	UBE3A	0.444691	17.1222	2.75019	0.013654	0.155009	-2.81246
Q99832	CCT7	0.467933	20.4687	2.74996	0.0136604	0.155009	-2.81284
Q16363	LAMA4	1.27004	17.1295	2.74983	0.0136641	0.155009	-2.81306
P13866	SLC5A1	-7.35584	5.26854	-2.74974	0.0136668	0.155009	-2.81322
Q7Z4Q2	HEATR3	0.532807	15.3464	2.74926	0.0136804	0.155009	-2.81403
Q14692	BMS1	0.606934	15.4761	2.74745	0.0137325	0.155009	-2.81709
Q9UGV2	NDRG3	0.762804	16.5667	2.74714	0.0137414	0.155009	-2.81762
O15498	YKT6	0.572948	17.6242	2.7468	0.0137513	0.155009	-2.8182
Q9BZ71	PITPNM3	-6.8955	6.18149	-2.74645	0.0137612	0.155009	-2.81879
P21283	ATP6V1C1	0.724098	18.0914	2.74494	0.0138049	0.155009	-2.82135
Q92968	PEX13	0.558958	16.1785	2.74476	0.0138103	0.155009	-2.82166
O14980	XPO1	0.644055	19.0844	2.7445	0.0138176	0.155009	-2.82209
Q9H1C7	CYSTM1	0.903155	16.7633	2.74409	0.0138295	0.155009	-2.82279
Q9BSR8	YIPF4	0.700992	16.9326	2.74395	0.0138337	0.155009	-2.82303
Q9H6W3	RIOX1	0.660769	15.0807	2.74382	0.0138374	0.155009	-2.82325
O94923	GLCE	0.721531	15.5553	2.7437	0.0138409	0.155009	-2.82345
A6NDU8	RIMOC1	0.725753	15.4628	2.74291	0.013864	0.155066	-2.8248
Q8IZL8	PELP1	0.639181	17.5804	2.74233	0.0138807	0.155066	-2.82577
P30153	PPP2R1A	0.492328	20.5333	2.74089	0.0139226	0.155066	-2.82821
P11717	IGF2R	0.854758	18.0261	2.74053	0.0139332	0.155066	-2.82883
Q9NX00	TMEM160	0.790391	17.5674	2.74013	0.0139449	0.155066	-2.8295
Q9P1U1	ACTR3B	0.713416	14.3502	2.74008	0.0139463	0.155066	-2.82959
Q8NC44	RETREG2	0.64035	16.1646	2.73772	0.0140153	0.155066	-2.83358
Q9H6R4	NOL6	0.609122	15.8621	2.73641	0.014054	0.155066	-2.8358
Q96FW1	OTUB1	0.429634	19.0749	2.73545	0.0140822	0.155066	-2.83742
O75063	FAM20B	0.681696	16.0787	2.7351	0.0140927	0.155066	-2.83803
Q7Z6B7	SRGAP1	6.34675	10.6732	2.73502	0.0140948	0.155066	-2.83815
Q9NYG2	ZDHHC3	6.94615	11.7371	2.73464	0.014106	0.155066	-2.83879
P78406	RAE1	0.578439	17.1531	2.73422	0.0141186	0.155066	-2.83951
P62140	PPP1CB	0.387104	19.3686	2.73404	0.0141238	0.155066	-2.83981
Q92781	RDH5	-7.43261	12.4458	-2.73386	0.0141291	0.155066	-2.84011
Q9HCE5	METTL14	0.65965	15.8438	2.73386	0.0141292	0.155066	-2.84012
O75452	RDH16	-2.74444	21.3993	-2.73379	0.0141314	0.155066	-2.84024
Q2NL82	TSR1	0.440494	17.6642	2.73371	0.0141337	0.155066	-2.84037
Q12905	ILF2	0.584586	20.3062	2.73305	0.0141533	0.155066	-2.84149
P17812	CTPS1	0.546058	17.2471	2.73295	0.0141561	0.155066	-2.84165
Q9GZT9	EGLN1	0.579402	17.2283	2.73202	0.0141838	0.155094	-2.84323
Q9HCU5	PREB	0.445296	18.8886	2.73138	0.0142028	0.155094	-2.84431
P27824	CANX	0.526592	22.6314	2.7313	0.0142052	0.155094	-2.84445
Q9Y383	LUC7L2	0.450611	18.7531	2.73027	0.0142359	0.155169	-2.8462
P51965	UBE2E1	0.879386	15.5051	2.73002	0.0142431	0.155169	-2.84661
Q13137	CALCOCO2	0.829372	15.6726	2.72826	0.0142959	0.155233	-2.84959
Q9UH65	SWAP70	0.66621	17.8718	2.72785	0.0143081	0.155233	-2.85029
Q15154	PCM1	0.697159	18.3798	2.72699	0.0143338	0.155233	-2.85174
Q01968	OCRL	0.946718	16.01	2.72665	0.0143442	0.155233	-2.85232
Q9H270	VPS11	0.639419	16.5709	2.72618	0.0143583	0.155233	-2.85312
Q96TA2	YME1L1	0.532224	17.2198	2.72541	0.0143813	0.155233	-2.85441
Q969M3	YIPF5	0.45945	16.7138	2.72536	0.014383	0.155233	-2.8545
O15042	U2SURP	0.65404	17.2534	2.72528	0.0143851	0.155233	-2.85463
P11310	ACADM	-0.981869	22.1991	-2.72423	0.0144169	0.155233	-2.85641
P52298	NCBP2	0.510541	16.7159	2.72396	0.0144251	0.155233	-2.85686
Q96P16	RPRD1A	0.698146	15.9615	2.72303	0.014453	0.155233	-2.85843
Q9NPD3	EXOSC4	0.473108	16.1546	2.72276	0.0144612	0.155233	-2.85889
O75925	PIAS1	0.614583	14.4174	2.72262	0.0144655	0.155233	-2.85913
O75817	POP7	0.455595	15.4712	2.7226	0.0144663	0.155233	-2.85917
Q12874	SF3A3	0.517448	18.3871	2.7205	0.0145297	0.155416	-2.86271
P61964	WDR5	0.577184	17.0367	2.71963	0.0145562	0.155416	-2.86418
Q8IXQ5	KLHL7	7.16124	6.4842	2.71904	0.0145742	0.155416	-2.86517
Q8IZ69	TRMT2A	0.561635	15.887	2.719	0.0145754	0.155416	-2.86524
Q8N474	SFRP1	-6.56082	11.0884	-2.71887	0.0145795	0.155416	-2.86547
Q6L8Q7	PDE12	0.372929	18.0271	2.71842	0.0145932	0.155416	-2.86623
P35914	HMGCL	-1.11991	21.7702	-2.71725	0.014629	0.155416	-2.86821
Q93050	ATP6V0A1	0.573935	17.1997	2.71722	0.0146297	0.155416	-2.86825
Q92600	CNOT9	0.722672	17.4901	2.71644	0.0146539	0.155416	-2.86958
Q96EU7	C1GALT1C1	0.752494	14.9749	2.71527	0.0146897	0.155416	-2.87155
P06737	PYGL	-0.969005	22.2179	-2.71511	0.0146945	0.155416	-2.87182
Q14683	SMC1A	0.584634	17.5509	2.71508	0.0146954	0.155416	-2.87187
Q16706	MAN2A1	0.52624	17.5945	2.71463	0.0147094	0.155416	-2.87264
P34932	HSPA4	0.420333	19.451	2.71459	0.0147105	0.155416	-2.8727
Q5VIR6	VPS53	0.5781	16.3876	2.71419	0.0147229	0.155416	-2.87338
O43813	LANCL1	0.464681	19.8495	2.71389	0.0147319	0.155416	-2.87387
P09758	TACSTD2	-6.95341	11.5342	-2.71293	0.0147618	0.155567	-2.87551
O95373	IPO7	0.936362	18.3775	2.71118	0.0148157	0.155574	-2.87845
Q9NPA3	MID1IP1	6.75775	11.3657	2.71065	0.0148323	0.155574	-2.87936
Q12768	WASHC5	0.486548	19.4351	2.70995	0.0148539	0.155574	-2.88053
L0R8F8	MIEF1	0.867374	15.1083	2.70889	0.0148869	0.155574	-2.88232
Q9NS69	TOMM22	0.724653	17.8347	2.70861	0.0148957	0.155574	-2.8828
O75935	DCTN3	0.371918	19.8525	2.70845	0.0149006	0.155574	-2.88307
Q6NUN0	ACSM5	-2.05731	18.1304	-2.70723	0.0149384	0.155574	-2.88512
Q13546	RIPK1	0.382963	16.8056	2.70671	0.0149548	0.155574	-2.886
O43143	DHX15	0.669537	19.1959	2.70643	0.0149635	0.155574	-2.88647
P35658	NUP214	0.496454	18.2198	2.7062	0.0149709	0.155574	-2.88687
P57735	RAB25	-7.82756	5.67003	-2.70569	0.0149866	0.155574	-2.88772
Q00653	NFKB2	0.899515	16.9516	2.70544	0.0149945	0.155574	-2.88814
Q6UX04	CWC27	0.484681	15.277	2.70465	0.0150193	0.155574	-2.88948
O60216	RAD21	0.620788	17.5823	2.70357	0.0150534	0.155574	-2.89131
Q8IU81	IRF2BP1	0.629975	16.856	2.70286	0.0150757	0.155574	-2.8925
P31939	ATIC	0.539747	19.6657	2.70234	0.0150918	0.155574	-2.89336
Q12933	TRAF2	0.728678	16.4931	2.70179	0.0151093	0.155574	-2.8943
Q14320	FAM50A	0.691744	16.875	2.70139	0.0151221	0.155574	-2.89498
Q9HCD5	NCOA5	0.674765	16.6889	2.70029	0.0151568	0.155574	-2.89683
Q15678	PTPN14	-7.1096	12.1009	-2.69964	0.0151772	0.155574	-2.89792
P80297	MT1X	-7.10342	7.99096	-2.69874	0.0152057	0.155574	-2.89944
O15063	GARRE1	6.4086	10.8641	2.69855	0.015212	0.155574	-2.89977
O15245	SLC22A1	-8.63589	14.6905	-2.69834	0.0152185	0.155574	-2.90012
Q93009	USP7	0.496206	17.9925	2.69678	0.0152682	0.155574	-2.90275
Q6PKG0	LARP1	0.60468	17.9706	2.69637	0.0152813	0.155574	-2.90344
Q8WUA4	GTF3C2	0.612568	15.8686	2.69611	0.0152895	0.155574	-2.90388
Q9H267	VPS33B	0.409614	16.2407	2.69571	0.0153022	0.155574	-2.90455
Q15172	PPP2R5A	0.818116	17.3278	2.69569	0.015303	0.155574	-2.90459
O75150	RNF40	0.554351	17.1144	2.69561	0.0153055	0.155574	-2.90472
Q14669	TRIP12	0.52469	16.4227	2.69522	0.0153179	0.155574	-2.90537
Q96JG6	VPS50	0.502637	16.1466	2.69519	0.0153189	0.155574	-2.90543
P68400	CSNK2A1	0.553678	18.0426	2.69507	0.0153227	0.155574	-2.90563
O95232	LUC7L3	0.468037	17.7908	2.69493	0.0153273	0.155574	-2.90587
Q96QR8	PURB	0.814851	18.6884	2.69471	0.0153342	0.155574	-2.90623
Q9NVJ2	ARL8B	0.559049	20.123	2.69441	0.015344	0.155574	-2.90675
Q9H5Z1	DHX35	0.647874	15.5558	2.69433	0.0153466	0.155574	-2.90688
Q9UK59	DBR1	0.628913	16.0943	2.69422	0.01535	0.155574	-2.90707
P37840	SNCA	-1.264	16.0449	-2.69375	0.0153651	0.155574	-2.90786
Q9UHD1	CHORDC1	0.612615	18.9603	2.69362	0.0153691	0.155574	-2.90807
Q9Y6D5	ARFGEF2	0.599659	17.5799	2.69186	0.0154257	0.155872	-2.91104
Q96A73	KIAA1191	-7.95012	5.78603	-2.69092	0.0154561	0.155872	-2.91263
Q9Y6I9	TEX264	0.805291	17.4101	2.69077	0.0154609	0.155872	-2.91287
Q9GZZ9	UBA5	0.593427	17.963	2.69039	0.0154733	0.155872	-2.91352
Q6DKI1	RPL7L1	0.628769	16.1369	2.68998	0.0154865	0.155872	-2.91421
Q9NZD8	SPG21	0.646227	16.8838	2.6898	0.0154922	0.155872	-2.91451
P33991	MCM4	1.54713	16.3976	2.6887	0.0155278	0.156073	-2.91636
O43633	CHMP2A	0.40576	18.8175	2.68613	0.0156113	0.156756	-2.92069
P49756	RBM25	0.457259	18.0541	2.68448	0.015665	0.156837	-2.92346
Q53HC9	EIPR1	0.40365	17.3665	2.68403	0.0156797	0.156837	-2.92422
Q969U7	PSMG2	0.589924	17.0061	2.68387	0.0156852	0.156837	-2.9245
Q8N3U4	STAG2	0.694453	16.6828	2.68232	0.0157357	0.156837	-2.9271
O75151	PHF2	0.498199	16.9156	2.68172	0.0157556	0.156837	-2.92812
Q16644	MAPKAPK3	0.47756	16.8621	2.68156	0.0157609	0.156837	-2.92839
Q9NPF4	OSGEP	0.407143	17.4917	2.68138	0.0157665	0.156837	-2.92868
O60506	SYNCRIP	0.495856	20.0405	2.68067	0.0157901	0.156837	-2.92988
Q8NDT2	RBM15B	0.483231	15.0926	2.68053	0.0157948	0.156837	-2.93012
O43395	PRPF3	0.655537	16.8423	2.67996	0.0158135	0.156837	-2.93108
Q687X5	STEAP4	-1.4346	18.3302	-2.6797	0.015822	0.156837	-2.93151
O96011	PEX11B	0.669389	17.7474	2.67964	0.0158238	0.156837	-2.9316
P41229	KDM5C	0.887579	15.836	2.67956	0.0158266	0.156837	-2.93174
P54136	RARS1	0.360161	19.5918	2.67919	0.0158389	0.156837	-2.93238
P27487	DPP4	0.796035	18.7031	2.67796	0.0158793	0.157081	-2.93443
Q9Y2U8	LEMD3	0.693846	16.001	2.67665	0.0159229	0.157207	-2.93664
Q8WVV9	HNRNPLL	0.651264	16.5847	2.67619	0.015938	0.157207	-2.93741
Q15061	WDR43	0.807601	16.9049	2.67582	0.0159505	0.157207	-2.93804
Q9Y324	FCF1	0.852993	15.1	2.67568	0.0159549	0.157207	-2.93826
Q9UPR3	SMG5	0.748963	15.5985	2.67456	0.0159923	0.157311	-2.94015
O60870	KIN	0.768331	14.2506	2.67442	0.015997	0.157311	-2.94039
Q8TC71	SPATA18	-7.49934	6.87796	-2.67336	0.0160323	0.157504	-2.94217
Q9H3S5	PIGM	5.97926	10.1927	2.67288	0.0160483	0.157506	-2.94297
Q92572	AP3S1	0.570871	17.0711	2.67158	0.0160919	0.157633	-2.94516
P36575	ARR3	-0.706005	16.3742	-2.67156	0.0160927	0.157633	-2.9452
Q9UJX3	ANAPC7	0.495053	15.6534	2.67	0.016145	0.157893	-2.94782
Q96HP0	DOCK6	0.579149	15.349	2.66982	0.0161509	0.157893	-2.94811
Q96DV4	MRPL38	0.739112	17.1608	2.6685	0.0161956	0.158176	-2.95035
Q8WYP5	AHCTF1	0.626992	16.5591	2.66751	0.0162289	0.158318	-2.952
Q9BSJ2	TUBGCP2	0.677383	15.7777	2.66713	0.0162418	0.158318	-2.95264
Q9P0I2	EMC3	0.577828	16.4496	2.66587	0.0162843	0.158348	-2.95475
P49790	NUP153	0.793997	20.3385	2.66502	0.0163134	0.158348	-2.95619
P51148	RAB5C	0.567462	18.9891	2.66446	0.0163324	0.158348	-2.95713
Q8N6M0	OTUD6B	0.85971	15.8924	2.66417	0.0163421	0.158348	-2.95761
P28161	GSTM2	-1.26739	16.579	-2.66415	0.0163429	0.158348	-2.95765
Q9UKZ1	CNOT11	0.843111	15.9245	2.66411	0.016344	0.158348	-2.95771
P46379	BAG6	0.527433	18.0798	2.66325	0.0163735	0.158348	-2.95916
Q9NYV4	CDK12	0.595386	14.9969	2.66265	0.016394	0.158348	-2.96017
A8MWD9	SNRPGP15	0.434189	20.0976	2.66246	0.0164003	0.158348	-2.96048
Q9UKK6	NXT1	0.86956	15.7898	2.66212	0.0164119	0.158348	-2.96105
Q9UBB4	ATXN10	0.731854	17.2563	2.66093	0.0164528	0.158348	-2.96305
Q9BQ49	SMIM7	0.616068	16.1151	2.66081	0.0164568	0.158348	-2.96325
P61758	VBP1	0.65581	18.1949	2.6607	0.0164607	0.158348	-2.96344
Q1KMD3	HNRNPUL2	0.634574	19.7386	2.66052	0.0164666	0.158348	-2.96373
O94763	URI1	0.600166	15.7559	2.65863	0.0165317	0.158729	-2.96692
P35249	RFC4	1.02221	17.1786	2.65845	0.016538	0.158729	-2.96722
Q9NX20	MRPL16	0.703621	17.986	2.6578	0.0165602	0.158791	-2.9683
Q9UNH6	SNX7	0.634219	16.2685	2.65645	0.0166066	0.158974	-2.97056
O14776	TCERG1	0.490476	18.08	2.65592	0.016625	0.158974	-2.97145
P40938	RFC3	0.972947	15.9626	2.65586	0.016627	0.158974	-2.97155
O14964	HGS	0.41509	17.7055	2.65459	0.0166713	0.159105	-2.9737
Q04637	EIF4G1	0.437509	19.8917	2.65362	0.0167047	0.159105	-2.97531
O94766	B3GAT3	0.667269	17.086	2.65359	0.0167059	0.159105	-2.97537
P10606	COX5B	-0.939688	22.732	-2.65237	0.0167482	0.159105	-2.97741
Q86YW5	TREML1	-6.88677	11.7496	-2.65218	0.0167547	0.159105	-2.97772
O43815	STRN	0.468747	16.9446	2.65195	0.0167629	0.159105	-2.97812
P21127	CDK11B	0.512685	17.0291	2.65163	0.0167739	0.159105	-2.97864
Q13609	DNASE1L3	-6.69122	11.5322	-2.65125	0.0167874	0.159105	-2.97929
P52756	RBM5	0.473124	15.9794	2.65095	0.0167979	0.159105	-2.9798
P23786	CPT2	-0.857754	20.0241	-2.65089	0.0167998	0.159105	-2.97989
Q14457	BECN1	0.546131	16.0849	2.64957	0.0168462	0.159393	-2.98211
O00410	IPO5	0.659999	18.5257	2.648	0.0169012	0.159578	-2.98474
Q13795	ARFRP1	0.636469	15.7704	2.6478	0.0169082	0.159578	-2.98508
O15439	ABCC4	1.11586	15.6432	2.6471	0.0169329	0.159578	-2.98625
Q9P253	VPS18	0.586932	17.3019	2.64667	0.0169477	0.159578	-2.98696
Q6P5R6	RPL22L1	1.72091	15.5137	2.64634	0.0169597	0.159578	-2.98753
Q9H1P3	OSBPL2	0.408465	15.8392	2.64629	0.0169614	0.159578	-2.98761
O60476	MAN1A2	0.578379	16.3814	2.6458	0.0169785	0.159589	-2.98842
Q96D46	NMD3	0.38206	16.4806	2.6453	0.0169961	0.159604	-2.98926
Q9BXP2	SLC12A9	0.962542	16.1655	2.64354	0.0170584	0.159645	-2.99221
Q99543	DNAJC2	0.731931	17.0033	2.64338	0.0170642	0.159645	-2.99248
Q6UXB4	CLEC4G	-7.25876	14.5212	-2.64295	0.0170792	0.159645	-2.99319
Q2TAY7	SMU1	0.467832	17.8129	2.64269	0.0170888	0.159645	-2.99364
Q9H089	LSG1	0.446958	16.6245	2.64154	0.0171293	0.159645	-2.99555
Q68CP4	HGSNAT	0.541225	16.1657	2.64058	0.0171636	0.159645	-2.99716
P02100	HBE1	-1.09911	18.972	-2.63979	0.0171917	0.159645	-2.99848
Q9Y584	TIMM22	0.41025	16.8039	2.63922	0.0172123	0.159645	-2.99945
P06340	HLA-DOA	-7.69744	8.93287	-2.63907	0.0172176	0.159645	-2.9997
P08727	KRT19	-2.17171	19.4018	-2.63893	0.0172227	0.159645	-2.99994
Q8N1B4	VPS52	0.528416	16.1417	2.63844	0.0172401	0.159645	-3.00075
Q8NCE2	MTMR14	0.533347	15.1713	2.63826	0.0172465	0.159645	-3.00105
O43290	SART1	0.684768	17.5187	2.63695	0.0172934	0.159645	-3.00324
Q70E73	RAPH1	0.441222	17.6986	2.6364	0.0173132	0.159645	-3.00416
Q01814	ATP2B2	0.980024	16.4043	2.63551	0.0173454	0.159645	-3.00566
Q15057	ACAP2	0.520925	17.2232	2.63542	0.0173485	0.159645	-3.0058
O15118	NPC1	0.835287	15.8311	2.63512	0.0173593	0.159645	-3.0063
Q96A29	SLC35C1	0.74318	17.0908	2.63426	0.0173905	0.159645	-3.00775
Q9NVR5	DNAAF2	6.00537	10.3619	2.63351	0.0174175	0.159645	-3.009
Q96ST2	IWS1	0.504957	16.7239	2.63305	0.017434	0.159645	-3.00977
Q15814	TBCC	0.744171	16.0375	2.63286	0.0174409	0.159645	-3.01008
Q9Y4B4	RAD54L2	5.92144	10.2354	2.63271	0.0174466	0.159645	-3.01034
P50225	SULT1A1	-1.38809	21.7802	-2.63132	0.0174969	0.159645	-3.01266
Q96G04	EEF2KMT	7.2546	6.70331	2.63076	0.017517	0.159645	-3.01359
Q13123	IK	0.56511	16.8352	2.63054	0.017525	0.159645	-3.01396
P51948	MNAT1	0.60678	15.9924	2.6297	0.0175558	0.159645	-3.01538
Q9UKY1	ZHX1	0.583013	14.4279	2.62936	0.0175681	0.159645	-3.01594
Q8NHP6	MOSPD2	0.731619	16.8819	2.62829	0.0176073	0.159645	-3.01774
P61981	YWHAG	0.514887	21.419	2.62808	0.0176149	0.159645	-3.01808
Q96F63	CCDC97	0.696491	14.8907	2.62786	0.0176227	0.159645	-3.01844
O75864	PPP1R37	0.892629	14.3352	2.62776	0.0176267	0.159645	-3.01862
O00443	PIK3C2A	0.511626	15.5357	2.62755	0.0176342	0.159645	-3.01897
P30039	PBLD	-1.5601	21.076	-2.6275	0.0176359	0.159645	-3.01904
Q9UIC8	LCMT1	0.738576	16.7982	2.62641	0.017676	0.159645	-3.02087
Q7Z6Z7	HUWE1	0.655927	18.6643	2.62561	0.0177053	0.159645	-3.02221
Q15762	CD226	-6.47987	11.2307	-2.6255	0.0177095	0.159645	-3.0224
P12694	BCKDHA	-0.900507	19.9726	-2.62497	0.0177287	0.159645	-3.02327
Q9H7N4	SCAF1	0.802642	14.5746	2.62471	0.0177383	0.159645	-3.02371
P51857	AKR1D1	-2.07567	23.0475	-2.62458	0.0177431	0.159645	-3.02393
P49841	GSK3B	0.70028	17.2957	2.62451	0.0177459	0.159645	-3.02405
P51153	RAB13	0.589355	18.2922	2.62446	0.0177475	0.159645	-3.02413
Q9NV88	INTS9	0.528035	15.12	2.6244	0.0177497	0.159645	-3.02423
Q9H227	GBA3	-1.30253	18.0464	-2.62435	0.0177516	0.159645	-3.02431
P78371	CCT2	0.411015	20.7413	2.62424	0.0177558	0.159645	-3.0245
Q4G0J3	LARP7	0.619049	17.2197	2.624	0.0177646	0.159645	-3.02491
Q5VY43	PEAR1	-5.88599	10.1938	-2.62385	0.0177699	0.159645	-3.02515
Q9BT22	ALG1	0.548945	17.112	2.62381	0.0177717	0.159645	-3.02522
Q8IXH7	NELFCD	0.692591	16.7627	2.62369	0.0177761	0.159645	-3.02542
O95214	LEPROTL1	0.900953	15.2888	2.62351	0.0177827	0.159645	-3.02572
Q8IUR7	ARMC8	0.609013	17.8468	2.62043	0.0178966	0.160371	-3.03087
Q709F0	ACAD11	-1.00205	19.625	-2.62028	0.0179021	0.160371	-3.03111
O43681	GET3	0.654173	19.2604	2.61945	0.0179327	0.160371	-3.03249
Q6PID6	TTC33	0.587379	14.3553	2.61918	0.0179428	0.160371	-3.03294
Q7Z3C6	ATG9A	0.834969	15.5321	2.61916	0.0179437	0.160371	-3.03299
Q9Y6I8	PXMP4	0.675121	16.9839	2.61731	0.0180126	0.160528	-3.03607
Q7Z3V4	UBE3B	0.653136	14.4292	2.61719	0.0180171	0.160528	-3.03628
Q08752	PPID	0.463536	18.0381	2.61711	0.01802	0.160528	-3.0364
O14966	RAB29	0.798773	18.8194	2.61696	0.0180255	0.160528	-3.03665
P49840	GSK3A	0.78307	15.7459	2.61619	0.0180545	0.160602	-3.03794
Q9C0B9	ZCCHC2	6.63813	8.69966	2.61554	0.0180789	0.160602	-3.03903
Q92896	GLG1	0.489262	18.295	2.61505	0.0180973	0.160602	-3.03985
Q8NDZ4	DIPK2A	0.602257	15.064	2.61465	0.0181122	0.160602	-3.04051
Q8WTT2	NOC3L	0.453088	16.5368	2.61422	0.0181284	0.160602	-3.04124
Q70Z53	FRA10AC1	6.19054	10.7655	2.61417	0.0181302	0.160602	-3.04131
P00480	OTC	-1.38642	23.5651	-2.61326	0.0181643	0.160762	-3.04283
Q8IVH4	MMAA	-0.785511	18.4858	-2.61116	0.0182434	0.161253	-3.04633
Q86X27	RALGPS2	0.645445	15.2161	2.61094	0.018252	0.161253	-3.04671
P02649	APOE	1.27467	21.8794	2.6088	0.0183328	0.161823	-3.05026
O95197	RTN3	0.496106	20.5845	2.607	0.0184013	0.162164	-3.05327
Q9Y3A4	RRP7A	0.671762	15.5111	2.60679	0.0184093	0.162164	-3.05362
Q9BZZ5	API5	0.442295	18.9943	2.60589	0.0184439	0.162164	-3.05513
O95478	NSA2	0.926818	15.6525	2.60568	0.0184518	0.162164	-3.05548
Q9BZD2	SLC29A3	0.566366	14.0317	2.60566	0.0184524	0.162164	-3.0555
Q9NWT6	HIF1AN	0.708159	15.775	2.60436	0.0185022	0.162459	-3.05767
P25189	MPZ	-6.08249	3.04125	-2.60271	0.0185657	0.162551	-3.06043
Q3MIN7	RGL3	-0.869639	18.3046	-2.60261	0.0185694	0.162551	-3.06059
C0HLS1	SCRIB	5.91544	2.95772	2.60256	0.0185711	0.162551	-3.06067
Q9UMZ2	SYNRG	0.599544	16.7854	2.60151	0.0186115	0.162551	-3.06242
Q63HN8	RNF213	0.536013	17.8231	2.60072	0.0186421	0.162551	-3.06374
Q12907	LMAN2	0.390923	21.291	2.60039	0.018655	0.162551	-3.0643
Q96JM3	CHAMP1	0.636144	16.1883	2.59983	0.0186765	0.162551	-3.06522
Q96DR4	STARD4	-6.40726	3.20363	-2.59977	0.0186788	0.162551	-3.06532
P52758	RIDA	-1.43279	22.5337	-2.59926	0.0186984	0.162551	-3.06617
Q99470	SDF2	1.25923	16.1768	2.59876	0.0187177	0.162551	-3.067
Q6P158	DHX57	0.430313	15.0139	2.59799	0.0187475	0.162551	-3.06828
Q53FZ2	ACSM3	-1.82762	18.4032	-2.59788	0.0187521	0.162551	-3.06847
Q9UL12	SARDH	-1.33885	19.886	-2.59756	0.0187643	0.162551	-3.069
Q16851	UGP2	-1.08491	23.6171	-2.59714	0.0187807	0.162551	-3.0697
P22083	FUT4	5.60575	2.80288	2.59693	0.0187887	0.162551	-3.07004
Q9Y2L9	LRCH1	0.399682	16.1538	2.59676	0.0187955	0.162551	-3.07033
Q92563	SPOCK2	5.79393	2.89696	2.59667	0.0187991	0.162551	-3.07049
O14810	CPLX1	6.13392	3.06696	2.59651	0.0188052	0.162551	-3.07075
P36507	MAP2K2	0.455749	18.1312	2.59541	0.0188481	0.162776	-3.07259
Q13217	DNAJC3	0.478216	19.2745	2.59487	0.0188689	0.162776	-3.07347
Q9UJX0	OSGIN1	5.77659	2.88829	2.59459	0.0188801	0.162776	-3.07395
Q9Y4X5	ARIH1	0.386772	16.671	2.5931	0.0189383	0.162779	-3.07643
Q15365	PCBP1	0.445676	21.846	2.59256	0.0189595	0.162779	-3.07733
Q58FF6	HSP90AB4P	0.669448	19.8411	2.59194	0.0189836	0.162779	-3.07835
O60566	BUB1B	6.03027	3.01513	2.59185	0.0189874	0.162779	-3.07851
Q9NTK5	OLA1	0.463971	19.8222	2.59164	0.0189955	0.162779	-3.07885
O95258	SLC25A14	5.96593	2.98296	2.59163	0.0189957	0.162779	-3.07887
O00267	SUPT5H	0.54075	17.8001	2.59149	0.0190014	0.162779	-3.07911
Q16822	PCK2	-1.36939	22.4911	-2.59072	0.0190315	0.162779	-3.08038
Q9BVJ7	DUSP23	0.726813	18.6104	2.59071	0.0190322	0.162779	-3.08041
Q9Y285	FARSA	0.451112	18.2914	2.59024	0.0190506	0.162779	-3.08119
Q9NXR7	BABAM2	0.372585	16.8088	2.59001	0.0190595	0.162779	-3.08156
O43760	SYNGR2	0.571503	18.9296	2.58776	0.0191483	0.163398	-3.0853
Q8N1I0	DOCK4	0.493294	16.2079	2.58611	0.0192138	0.163729	-3.08805
Q9H0U4	RAB1B	0.547625	20.2942	2.58596	0.0192198	0.163729	-3.0883
P49750	YLPM1	0.434366	16.3313	2.58543	0.019241	0.163769	-3.08919
Q4ZIN3	TMEM259	0.442309	15.1423	2.5845	0.0192779	0.163799	-3.09073
Q9BTE1	DCTN5	0.409849	16.8854	2.58414	0.019292	0.163799	-3.09132
Q96BQ5	CCDC127	0.44352	16.3041	2.58401	0.0192972	0.163799	-3.09154
Q92841	DDX17	0.567831	20.4882	2.58369	0.0193101	0.163799	-3.09207
Q96BP3	PPWD1	0.609703	16.119	2.58328	0.0193264	0.163799	-3.09275
P05177	CYP1A2	-3.01234	19.5328	-2.58285	0.0193438	0.163808	-3.09348
P33993	MCM7	1.57691	16.7578	2.58141	0.0194014	0.164058	-3.09587
Q9NQZ7	ENTPD7	5.6379	2.81895	2.58129	0.0194062	0.164058	-3.09607
O15066	KIF3B	0.556375	15.6961	2.58034	0.019444	0.164123	-3.09763
Q9BSN7	TMEM204	-6.42507	11.2641	-2.57997	0.0194589	0.164123	-3.09825
Q8IZH2	XRN1	0.45332	15.7861	2.57959	0.0194743	0.164123	-3.09889
P48556	PSMD8	0.438367	19.3663	2.57942	0.019481	0.164123	-3.09917
Q8IYB7	DIS3L2	0.539348	15.5791	2.57821	0.01953	0.164123	-3.10119
O00221	NFKBIE	0.604358	15.3007	2.57797	0.0195394	0.164123	-3.10157
P35659	DEK	0.634998	19.2896	2.57758	0.0195554	0.164123	-3.10223
Q96NU7	AMDHD1	-1.184	19.7942	-2.57735	0.0195647	0.164123	-3.10261
Q96HP8	TMEM176A	1.17804	16.3024	2.57656	0.0195963	0.164123	-3.10391
P51003	PAPOLA	0.588275	17.1063	2.57614	0.0196135	0.164123	-3.10462
P07910	HNRNPC	0.471044	21.467	2.57542	0.0196425	0.164123	-3.10581
P26599	PTBP1	0.503929	20.6765	2.5753	0.0196474	0.164123	-3.10601
Q68BL8	OLFML2B	5.85428	2.92714	2.57523	0.0196502	0.164123	-3.10612
Q12802	AKAP13	0.471185	16.5073	2.57385	0.0197065	0.164123	-3.10842
Q3MHD2	LSM12	0.713256	17.7267	2.57355	0.0197184	0.164123	-3.10891
P51149	RAB7A	0.513364	21.0357	2.57336	0.0197261	0.164123	-3.10922
O00180	KCNK1	6.01137	3.00569	2.57316	0.0197344	0.164123	-3.10956
Q9BYB4	GNB1L	0.681636	14.3983	2.57311	0.0197363	0.164123	-3.10964
O15160	POLR1C	0.709811	16.5034	2.57284	0.0197474	0.164123	-3.11009
P61599	NAA20	0.640103	15.0802	2.57278	0.0197499	0.164123	-3.11019
O15379	HDAC3	0.560741	15.0063	2.57227	0.0197706	0.164123	-3.11104
P30038	ALDH4A1	-0.739949	23.1076	-2.57217	0.0197748	0.164123	-3.11121
Q14410	GK2	5.09358	10.49	2.57127	0.0198115	0.164261	-3.1127
Q9Y6X5	ENPP4	0.773608	16.7956	2.5706	0.0198389	0.164261	-3.11381
Q9Y5S9	RBM8A	0.470727	19.427	2.5701	0.0198595	0.164261	-3.11464
Q8WUU5	GATAD1	5.82491	10.2579	2.56937	0.0198895	0.164261	-3.11586
Q15014	MORF4L2	0.668054	15.7525	2.56924	0.0198948	0.164261	-3.11607
Q00839	HNRNPU	0.678541	21.0848	2.56886	0.0199102	0.164261	-3.11669
P42858	HTT	0.534733	16.6236	2.56838	0.0199302	0.164261	-3.1175
Q92769	HDAC2	0.766713	16.9	2.56833	0.0199319	0.164261	-3.11757
Q96BM9	ARL8A	0.458246	20.0357	2.56815	0.0199393	0.164261	-3.11787
P09001	MRPL3	0.777504	16.0814	2.56658	0.0200043	0.164531	-3.12049
Q15012	LAPTM4A	6.60592	3.30296	2.56656	0.020005	0.164531	-3.12052
Q86UY8	NT5DC3	0.728964	16.6213	2.56613	0.0200228	0.164542	-3.12123
P31943	HNRNPH1	0.618364	20.7884	2.565	0.0200692	0.164696	-3.12309
P46439	GSTM5	-6.52476	11.4846	-2.56467	0.0200829	0.164696	-3.12364
Q6P9B9	INTS5	0.485839	15.1758	2.56448	0.0200909	0.164696	-3.12396
Q9H5Q4	TFB2M	0.540258	17.6542	2.56291	0.0201562	0.165049	-3.12657
Q9P2N5	RBM27	0.462534	15.9954	2.56216	0.020187	0.165049	-3.1278
P04733	MT1F	-7.45791	12.9475	-2.56137	0.0202201	0.165049	-3.12912
P04040	CAT	-0.756832	23.4165	-2.56029	0.0202654	0.165049	-3.13091
Q9H7Z7	PTGES2	0.451481	17.6622	2.56028	0.0202657	0.165049	-3.13093
Q52LW3	ARHGAP29	0.333659	14.9325	2.55989	0.020282	0.165049	-3.13157
P17987	TCP1	0.422089	20.0806	2.55907	0.0203161	0.165049	-3.13292
O43292	GPAA1	0.543884	16.8755	2.55888	0.0203239	0.165049	-3.13323
O94887	FARP2	-0.72427	15.3186	-2.55865	0.0203339	0.165049	-3.13363
Q96G21	IMP4	0.520825	15.5424	2.55789	0.0203655	0.165049	-3.13487
Q9NW82	WDR70	0.538246	16.0692	2.55754	0.0203804	0.165049	-3.13546
O00232	PSMD12	0.472853	19.2411	2.55753	0.0203809	0.165049	-3.13548
Q13263	TRIM28	0.738835	20.2624	2.5574	0.020386	0.165049	-3.13568
Q7Z6I8	C5orf24	5.97708	3.95583	2.55564	0.0204602	0.165049	-3.13861
Q9NQG5	RPRD1B	0.486251	18.8373	2.55562	0.020461	0.165049	-3.13864
Q92989	CLP1	0.623421	15.3938	2.55541	0.0204699	0.165049	-3.13899
O60784	TOM1	0.53379	18.6443	2.55517	0.0204801	0.165049	-3.13939
Q14790	CASP8	0.441444	16.6654	2.55505	0.020485	0.165049	-3.13958
P25205	MCM3	1.43451	16.8522	2.55499	0.0204877	0.165049	-3.13969
Q9NUX5	POT1	0.788234	13.8937	2.55488	0.0204924	0.165049	-3.13987
Q00610	CLTC	0.49963	21.6272	2.55467	0.0205012	0.165049	-3.14021
Q9Y2P5	SLC27A5	-1.94696	20.9058	-2.55454	0.0205067	0.165049	-3.14043
Q6IB77	GLYAT	-2.41033	20.4402	-2.55437	0.0205136	0.165049	-3.1407
Q9Y5Q9	GTF3C3	0.519581	15.9338	2.55229	0.020602	0.165412	-3.14416
Q8WX92	NELFB	0.695566	16.8249	2.55224	0.0206038	0.165412	-3.14423
Q9UHV9	PFDN2	0.564337	19.1164	2.55214	0.0206082	0.165412	-3.1444
O94864	SUPT7L	0.905939	13.8388	2.55115	0.0206502	0.165616	-3.14604
P11182	DBT	-0.599953	19.8279	-2.55042	0.0206811	0.165633	-3.14724
P20585	MSH3	0.470612	16.1702	2.55009	0.0206951	0.165633	-3.14778
Q8IY37	DHX37	0.570184	14.9131	2.54964	0.0207145	0.165633	-3.14853
Q9Y2P8	RCL1	0.708888	15.6099	2.54955	0.0207186	0.165633	-3.14869
P78344	EIF4G2	0.651955	19.4133	2.54556	0.020889	0.16669	-3.15528
Q86U86	PBRM1	0.527143	15.7009	2.54544	0.0208944	0.16669	-3.15548
Q9UBQ7	GRHPR	-0.897486	22.3868	-2.54529	0.0209009	0.16669	-3.15573
Q5BJH7	YIF1B	0.659766	16.1958	2.54441	0.0209388	0.166835	-3.15719
P10451	SPP1	7.53623	9.95992	2.54409	0.0209523	0.166835	-3.15771
O00560	SDCBP	0.816251	17.7888	2.54244	0.0210236	0.16714	-3.16044
Q9P0Z9	PIPOX	-1.04836	21.058	-2.54161	0.0210596	0.16714	-3.16181
Q6DD88	ATL3	0.332961	19.2077	2.54091	0.0210897	0.16714	-3.16296
Q92997	DVL3	0.697897	14.745	2.54087	0.0210915	0.16714	-3.16303
Q9BZK7	TBL1XR1	0.497267	16.7028	2.54069	0.0210996	0.16714	-3.16334
Q9P0U4	CXXC1	0.440276	16.3679	2.54065	0.0211013	0.16714	-3.1634
A6NHS7	MANSC4	0.579518	18.1026	2.5405	0.0211077	0.16714	-3.16364
Q16514	TAF12	0.650839	15.0032	2.53933	0.0211587	0.167412	-3.16558
A6NDB9	PALM3	-1.73324	19.712	-2.53819	0.0212083	0.167659	-3.16746
Q9NWV8	BABAM1	0.397145	16.5073	2.53763	0.0212328	0.167659	-3.16839
Q13530	SERINC3	0.734149	15.4678	2.53725	0.0212494	0.167659	-3.16902
P14920	DAO	-1.21774	19.1546	-2.53694	0.0212629	0.167659	-3.16953
Q9NTZ6	RBM12	0.65867	17.6133	2.53659	0.0212779	0.167659	-3.17009
P00325	ADH1B	-1.759	25.2811	-2.5363	0.0212906	0.167659	-3.17057
Q9Y646	CPQ	-0.645509	18.054	-2.53537	0.0213316	0.167694	-3.17212
Q9UBV7	B4GALT7	0.617657	15.0861	2.5347	0.0213607	0.167694	-3.17322
P47989	XDH	-1.57985	18.5349	-2.53444	0.0213721	0.167694	-3.17364
O15121	DEGS1	0.876879	15.2932	2.53379	0.021401	0.167694	-3.17473
Q96SB4	SRPK1	0.771004	15.137	2.53355	0.0214112	0.167694	-3.17511
P24390	KDELR1	0.567603	19.8249	2.53354	0.0214118	0.167694	-3.17513
Q8WWM7	ATXN2L	0.635411	17.8834	2.53353	0.0214123	0.167694	-3.17515
P24752	ACAT1	-0.80497	23.4406	-2.53266	0.0214505	0.167714	-3.17659
P43897	TSFM	0.406576	18.6757	2.53245	0.0214599	0.167714	-3.17694
Q9BSV6	TSEN34	0.647531	14.1817	2.53233	0.0214652	0.167714	-3.17714
P52306	RAP1GDS1	0.337699	17.2084	2.53188	0.021485	0.167738	-3.17788
Q9UID3	VPS51	0.496707	16.4333	2.53107	0.0215209	0.167886	-3.17922
Q9H1H9	KIF13A	0.462124	14.8301	2.52972	0.0215806	0.168134	-3.18144
P57764	GSDMD	0.438261	19.1176	2.52959	0.0215863	0.168134	-3.18165
Q5SRE7	PHYHD1	-1.26883	18.6263	-2.52733	0.0216867	0.168785	-3.18538
Q8TBP6	SLC25A40	0.877214	14.7151	2.52439	0.0218178	0.169673	-3.19022
Q16540	MRPL23	0.761306	17.088	2.52205	0.021923	0.170359	-3.19408
Q7L1W4	LRRC8D	0.313781	15.0511	2.52025	0.0220043	0.170526	-3.19705
Q5T2E6	ARMH3	0.495434	15.6302	2.51892	0.0220642	0.170526	-3.19923
Q9BY32	ITPA	0.697856	18.7281	2.5188	0.0220695	0.170526	-3.19943
Q96HC4	PDLIM5	-0.767677	20.0549	-2.51834	0.0220907	0.170526	-3.2002
O60704	TPST2	0.626016	17.3502	2.51832	0.0220916	0.170526	-3.20023
P49736	MCM2	1.47022	16.6204	2.51825	0.0220947	0.170526	-3.20034
P29353	SHC1	0.796799	16.8412	2.5178	0.022115	0.170526	-3.20108
Q92541	RTF1	0.62864	16.5107	2.51766	0.0221213	0.170526	-3.20131
Q6ZT21	TMPPE	0.798261	15.5389	2.5176	0.0221244	0.170526	-3.20142
Q9NPJ6	MED4	0.612143	14.6317	2.51597	0.0221984	0.170526	-3.2041
Q8N4V1	MMGT1	0.582628	16.6967	2.5159	0.0222013	0.170526	-3.20421
Q9Y2T2	AP3M1	0.577608	17.388	2.51583	0.0222045	0.170526	-3.20432
O43242	PSMD3	0.39893	19.4619	2.51529	0.0222293	0.170526	-3.20522
Q9NP72	RAB18	0.572582	19.9257	2.51513	0.0222366	0.170526	-3.20549
Q9C0B0	UNK	0.594564	15.2401	2.51475	0.0222536	0.170526	-3.2061
Q96JH7	VCPIP1	0.582371	16.4923	2.51475	0.0222537	0.170526	-3.2061
Q8IWU2	LMTK2	0.393067	14.6203	2.51444	0.0222682	0.170526	-3.20662
O15534	PER1	-5.24797	11.1051	-2.51421	0.0222786	0.170526	-3.207
O15372	EIF3H	0.396244	19.5335	2.51414	0.0222816	0.170526	-3.20711
Q8WV41	SNX33	0.610655	16.4334	2.5138	0.0222973	0.170526	-3.20767
Q9BYX2	TBC1D2	0.710138	15.2144	2.51368	0.0223026	0.170526	-3.20786
P26640	VARS1	0.622236	19.3108	2.51302	0.0223328	0.170546	-3.20895
P55072	VCP	0.371726	21.958	2.51288	0.0223392	0.170546	-3.20918
Q8IVD9	NUDCD3	0.545937	16.2867	2.51239	0.0223617	0.170587	-3.20999
Q9Y5X2	SNX8	0.585768	15.438	2.51147	0.0224042	0.17078	-3.21151
P24298	GPT	-1.7595	20.1235	-2.51106	0.0224228	0.170793	-3.21218
Q13459	MYO9B	0.523796	18.6782	2.50953	0.0224933	0.171199	-3.21469
Q99487	PAFAH2	-0.80279	16.524	-2.50864	0.0225344	0.171381	-3.21616
Q6GYQ0	RALGAPA1	0.538317	14.2146	2.50545	0.0226819	0.172372	-3.2214
Q5VT25	CDC42BPA	0.395799	17.8664	2.50505	0.0227004	0.172382	-3.22205
Q14155	ARHGEF7	0.377844	17.5894	2.50269	0.0228108	0.173089	-3.22594
P55060	CSE1L	0.67946	19.1283	2.50127	0.0228772	0.173461	-3.22827
P52272	HNRNPM	0.465523	20.6672	2.49943	0.0229633	0.173806	-3.23129
Q9H8U3	ZFAND3	6.51427	8.84248	2.49931	0.022969	0.173806	-3.23148
Q86T03	PIP4P1	0.497735	16.7176	2.49904	0.0229819	0.173806	-3.23194
Q99969	RARRES2	0.969367	17.1172	2.49882	0.0229922	0.173806	-3.2323
Q5VTR2	RNF20	0.522044	16.673	2.49744	0.0230571	0.174087	-3.23456
Q15437	SEC23B	0.686893	17.4457	2.49729	0.0230642	0.174087	-3.2348
P51654	GPC3	8.73072	9.16512	2.49555	0.0231466	0.174431	-3.23766
Q15018	ABRAXAS2	0.337046	16.6884	2.49495	0.0231747	0.174431	-3.23864
Q9UHX1	PUF60	0.640643	19.1729	2.49477	0.0231833	0.174431	-3.23893
P32780	GTF2H1	0.810292	14.0223	2.49417	0.0232118	0.174431	-3.23992
Q02252	ALDH6A1	-0.956369	22.7516	-2.49401	0.0232195	0.174431	-3.24018
Q9BYD3	MRPL4	0.670047	17.1648	2.49378	0.0232303	0.174431	-3.24056
P34896	SHMT1	-1.20875	21.5831	-2.49328	0.0232543	0.174431	-3.24139
O60841	EIF5B	0.565253	18.5168	2.49265	0.0232842	0.174431	-3.24242
O15155	BET1	0.466716	16.6422	2.4924	0.0232959	0.174431	-3.24282
P61020	RAB5B	0.516871	21.0459	2.49226	0.023303	0.174431	-3.24306
Q9BWF3	RBM4	0.487476	23.4032	2.49202	0.0233144	0.174431	-3.24346
Q9NRV9	HEBP1	-0.58969	20.8058	-2.49128	0.0233495	0.174431	-3.24466
O00519	FAAH	-0.958404	17.4527	-2.49118	0.0233545	0.174431	-3.24483
Q8NHH9	ATL2	0.678282	18.3637	2.49003	0.0234093	0.174431	-3.24671
Q9H6Z4	RANBP3	0.49331	17.0917	2.49002	0.0234098	0.174431	-3.24673
P48730	CSNK1D	0.592771	16.351	2.48994	0.0234135	0.174431	-3.24686
Q7L523	RRAGA	0.589185	17.8019	2.48884	0.0234661	0.174431	-3.24866
O75122	CLASP2	0.494331	15.9765	2.48877	0.0234697	0.174431	-3.24878
Q96DH6	MSI2	0.692883	16.5318	2.48848	0.0234836	0.174431	-3.24925
Q9Y2W6	TDRKH	0.871685	15.9588	2.4884	0.0234874	0.174431	-3.24938
Q9NSY2	STARD5	-0.957459	16.4794	-2.48824	0.023495	0.174431	-3.24964
Q9H8Y8	GORASP2	0.442693	19.6579	2.48812	0.0235011	0.174431	-3.24985
Q63HR2	TNS2	-0.764153	17.7581	-2.48784	0.0235142	0.174431	-3.2503
O15371	EIF3D	0.471658	19.2288	2.4872	0.0235453	0.174431	-3.25136
Q02809	PLOD1	0.643034	17.2476	2.48639	0.0235842	0.174431	-3.25268
Q15008	PSMD6	0.414676	19.4097	2.48632	0.0235874	0.174431	-3.25279
Q9BTU6	PI4K2A	0.616991	16.8649	2.48573	0.0236162	0.174431	-3.25377
Q15369	ELOC	0.376115	20.1684	2.48573	0.0236162	0.174431	-3.25377
Q969H6	POP5	0.760604	13.3356	2.48548	0.023628	0.174431	-3.25417
O00161	SNAP23	0.35982	17.9569	2.48538	0.0236331	0.174431	-3.25434
Q99733	NAP1L4	0.663117	20.1374	2.48353	0.0237224	0.174847	-3.25736
Q9UK61	TASOR	0.398795	15.4792	2.48349	0.0237243	0.174847	-3.25743
P53365	ARFIP2	0.691025	15.4008	2.48214	0.0237899	0.175201	-3.25964
Q8NB90	AFG2A	0.378172	16.0853	2.48156	0.0238179	0.175278	-3.26059
P50990	CCT8	0.407147	21.7814	2.48043	0.0238731	0.175294	-3.26244
Q8IWA4	MFN1	0.41526	16.3767	2.47999	0.0238948	0.175294	-3.26317
Q9NRX6	TMEM167B	0.51814	16.3974	2.47981	0.0239033	0.175294	-3.26345
O00214	LGALS8	0.571599	17.5437	2.47942	0.0239224	0.175294	-3.26409
P48643	CCT5	0.387659	20.2593	2.4792	0.0239332	0.175294	-3.26445
P18615	NELFE	0.956698	15.9381	2.47863	0.023961	0.175294	-3.26539
P27708	CAD	1.09558	17.4744	2.47834	0.0239755	0.175294	-3.26587
Q9Y3B4	SF3B6	0.502705	18.3247	2.47794	0.0239951	0.175294	-3.26653
P82094	TMF1	0.504629	16.1076	2.47788	0.023998	0.175294	-3.26662
Q13823	GNL2	0.594379	16.4121	2.47721	0.0240307	0.175294	-3.26771
P68371	TUBB4B	0.485444	22.7011	2.47687	0.0240475	0.175294	-3.26827
Q8NHQ9	DDX55	0.52921	17.2079	2.47615	0.0240826	0.175294	-3.26944
Q8N766	EMC1	0.557226	18.4656	2.4759	0.024095	0.175294	-3.26986
P14406	COX7A2	-0.901504	20.9588	-2.47588	0.0240961	0.175294	-3.26989
Q86TW2	ADCK1	0.853849	14.7399	2.47448	0.0241649	0.175294	-3.27218
Q6V1X1	DPP8	0.827799	14.2855	2.47448	0.0241651	0.175294	-3.27218
P42345	MTOR	0.413146	17.2474	2.47421	0.0241782	0.175294	-3.27262
P07327	ADH1A	-1.95199	22.8965	-2.47413	0.0241823	0.175294	-3.27275
Q13438	OS9	0.475379	18.5259	2.47411	0.0241834	0.175294	-3.27279
Q92900	UPF1	0.491806	18.3019	2.47405	0.0241862	0.175294	-3.27288
P31040	SDHA	-0.650075	21.5998	-2.47401	0.0241882	0.175294	-3.27295
Q8WUY1	THEM6	0.708597	19.2242	2.4732	0.0242281	0.175456	-3.27427
Q9UFC0	LRWD1	0.689544	14.7134	2.47194	0.0242904	0.175656	-3.27633
Q96KC2	ARL5B	0.560137	16.2566	2.47194	0.0242908	0.175656	-3.27634
O75691	UTP20	0.535915	15.2762	2.4705	0.024362	0.175964	-3.27868
Q8N511	TMEM199	0.478303	16.6548	2.47037	0.0243686	0.175964	-3.2789
Q7Z2E3	APTX	0.553083	15.3389	2.46932	0.0244209	0.176178	-3.28062
Q9P2F8	SIPA1L2	6.93142	9.51251	2.46895	0.0244392	0.176178	-3.28122
P40123	CAP2	0.845028	17.6062	2.46871	0.024451	0.176178	-3.28161
Q9Y3E5	PTRH2	0.573996	17.772	2.46722	0.0245259	0.176474	-3.28406
Q04206	RELA	0.511517	18.1542	2.46708	0.0245328	0.176474	-3.28428
O43823	AKAP8	0.552141	15.4987	2.46669	0.0245523	0.176474	-3.28492
Q14166	TTLL12	0.49829	19.0338	2.46648	0.0245628	0.176474	-3.28526
Q15751	HERC1	0.449371	15.5272	2.46598	0.0245879	0.176528	-3.28608
P07148	FABP1	-1.4494	26.4918	-2.46545	0.0246146	0.176528	-3.28695
P22676	CALB2	-7.06129	9.65832	-2.46486	0.0246439	0.176528	-3.2879
O15247	CLIC2	-0.910787	17.3155	-2.4646	0.024657	0.176528	-3.28832
Q86TI2	DPP9	0.336845	19.1505	2.46424	0.0246749	0.176528	-3.28891
Q13740	ALCAM	0.452332	19.1439	2.46368	0.0247035	0.176528	-3.28983
Q9NRA2	SLC17A5	0.845504	16.4986	2.46358	0.0247084	0.176528	-3.28999
Q9BVA0	KATNB1	0.704098	13.6571	2.46342	0.0247162	0.176528	-3.29025
P82980	RBP5	-1.13293	18.1627	-2.46317	0.0247291	0.176528	-3.29067
Q9UEW3	MARCO	-6.49864	13.8359	-2.46167	0.0248048	0.176844	-3.29311
O15357	INPPL1	0.630595	16.2281	2.46133	0.0248222	0.176844	-3.29367
Q9UI32	GLS2	-1.92188	17.5509	-2.46124	0.0248264	0.176844	-3.29381
O00422	SAP18	0.359633	18.9056	2.4605	0.0248639	0.176985	-3.29502
Q9NPL8	TIMMDC1	0.485148	16.6836	2.45994	0.0248926	0.177063	-3.29594
P28347	TEAD1	5.89406	12.7382	2.45928	0.0249258	0.177174	-3.29701
A2RRP1	NBAS	0.316542	16.5737	2.45885	0.0249478	0.177204	-3.29772
Q13017	ARHGAP5	0.330448	16.4191	2.45781	0.0250005	0.17745	-3.2994
P12259	F5	0.878658	17.1811	2.45747	0.025018	0.17745	-3.29997
Q9H999	PANK3	0.460963	15.0072	2.45669	0.0250579	0.177483	-3.30124
Q0IIM8	TBC1D8B	0.454355	15.5668	2.45668	0.0250582	0.177483	-3.30125
Q9NS28	RGS18	-6.43242	6.23689	-2.45565	0.0251108	0.177731	-3.30293
O95297	MPZL1	0.660527	16.4363	2.45456	0.0251668	0.177953	-3.30471
Q9P287	BCCIP	0.555278	17.7685	2.45416	0.0251872	0.177953	-3.30536
O60762	DPM1	0.603489	19.2374	2.45379	0.0252062	0.177953	-3.30596
Q8IVS8	GLYCTK	-1.27537	18.8333	-2.45351	0.0252208	0.177953	-3.30643
Q15386	UBE3C	0.430681	16.8677	2.4533	0.0252312	0.177953	-3.30676
Q6NYC1	JMJD6	1.08345	15.5871	2.45182	0.0253076	0.178337	-3.30918
Q9UL26	RAB22A	0.657462	17.3772	2.45155	0.0253213	0.178337	-3.30961
Q9UHD8	SEPTIN9	0.471181	19.2038	2.45058	0.0253717	0.178486	-3.3112
Q6NUS8	UGT3A1	-6.58257	11.9231	-2.45045	0.0253782	0.178486	-3.31141
Q9NVV0	TMEM38B	0.954585	15.8964	2.44924	0.025441	0.178614	-3.31339
Q92609	TBC1D5	0.526581	16.8363	2.4487	0.0254689	0.178614	-3.31426
Q8IX12	CCAR1	0.51642	17.4096	2.44833	0.0254878	0.178614	-3.31486
O00743	PPP6C	0.554002	18.6013	2.44814	0.025498	0.178614	-3.31518
Q96Q15	SMG1	0.46458	15.5404	2.44777	0.0255172	0.178614	-3.31578
P33261	CYP2C19	-6.47546	14.0311	-2.44774	0.0255186	0.178614	-3.31583
P04114	APOB	0.632387	20.984	2.44769	0.0255214	0.178614	-3.31591
Q9NY35	CLDND1	0.353361	16.3385	2.44649	0.0255835	0.178845	-3.31786
P36915	GNL1	0.440004	17.2315	2.44636	0.0255902	0.178845	-3.31807
Q6PI78	TMEM65	0.85614	16.0309	2.44549	0.0256355	0.178982	-3.31948
P35612	ADD2	-1.0909	15.1452	-2.44501	0.0256604	0.178982	-3.32026
Q8ND04	SMG8	0.52491	15.3611	2.44496	0.0256635	0.178982	-3.32036
Q15477	SKIC2	0.293129	20.668	2.44445	0.02569	0.179037	-3.32118
O60264	SMARCA5	0.614085	17.8506	2.44412	0.0257072	0.179037	-3.32172
Q7Z7H5	TMED4	0.276096	19.3677	2.44256	0.025789	0.179342	-3.32426
P08579	SNRPB2	0.44611	17.5778	2.44209	0.0258135	0.179342	-3.32502
P05997	COL5A2	0.942157	16.2769	2.44191	0.0258228	0.179342	-3.32531
Q9P270	SLAIN2	0.532187	14.8178	2.44185	0.0258264	0.179342	-3.32542
Q96F44	TRIM11	0.743983	16.6898	2.44158	0.0258405	0.179342	-3.32586
Q8IYB8	SUPV3L1	0.430653	17.8765	2.44098	0.0258716	0.179433	-3.32682
P49588	AARS1	0.507608	19.9268	2.43989	0.0259295	0.179706	-3.32861
Q3SXM5	HSDL1	0.555871	15.6618	2.43956	0.0259469	0.179706	-3.32914
O60232	ZNRD2	0.549557	17.1226	2.43876	0.0259891	0.179873	-3.33044
Q13332	PTPRS	-0.712573	15.5234	-2.43737	0.0260622	0.180237	-3.33269
Q13563	PKD2	6.27851	8.67071	2.43698	0.0260834	0.180237	-3.33334
Q7L8L6	FASTKD5	0.521067	17.481	2.43648	0.0261097	0.180237	-3.33415
Q5J8M3	EMC4	0.635016	16.4841	2.43634	0.0261171	0.180237	-3.33437
Q2M389	WASHC4	0.440174	18.5751	2.43579	0.026146	0.180237	-3.33526
P56557	TMEM50B	0.50456	15.5431	2.43572	0.0261498	0.180237	-3.33537
Q7Z569	BRAP	0.55455	15.602	2.43497	0.0261901	0.18039	-3.3366
Q9GZS3	SKIC8	0.306735	18.7679	2.43447	0.0262163	0.180447	-3.33741
Q13535	ATR	7.18697	9.94631	2.43404	0.0262395	0.180482	-3.33811
Q92626	PXDN	1.17002	17.4365	2.43353	0.0262668	0.180546	-3.33894
Q99613	EIF3C	0.421575	19.471	2.43266	0.0263128	0.180634	-3.34035
P32121	ARRB2	0.62335	16.2048	2.43261	0.0263158	0.180634	-3.34044
Q06210	GFPT1	0.455163	19.4369	2.43181	0.0263584	0.180803	-3.34173
P54577	YARS1	0.339006	19.2888	2.43014	0.026448	0.181246	-3.34444
Q9Y232	CDYL	0.665192	14.5743	2.42993	0.0264593	0.181246	-3.34478
Q6IAA8	LAMTOR1	0.332234	18.1685	2.42941	0.0264875	0.181255	-3.34564
Q969S3	ZNF622	0.683865	15.5039	2.42923	0.0264968	0.181255	-3.34592
Q16576	RBBP7	0.565989	19.2098	2.42776	0.026576	0.181673	-3.34831
Q969T4	UBE2E3	0.64628	16.8169	2.42595	0.026674	0.182218	-3.35125
O75822	EIF3J	0.443888	19.7157	2.42461	0.0267469	0.182591	-3.35343
O14530	TXNDC9	0.588389	15.9726	2.42394	0.0267832	0.182714	-3.35451
Q96F85	CNRIP1	-0.647519	20.495	-2.42342	0.0268114	0.182782	-3.35535
Q9NRG4	SMYD2	0.657798	15.8656	2.42249	0.0268622	0.182875	-3.35687
O95831	AIFM1	-0.608602	21.355	-2.42218	0.026879	0.182875	-3.35737
Q5VT52	RPRD2	0.611609	15.8875	2.42216	0.0268799	0.182875	-3.35739
Q07960	ARHGAP1	0.634558	19.21	2.42068	0.0269609	0.183208	-3.3598
Q9NZW5	PALS2	0.610476	18.2845	2.42053	0.026969	0.183208	-3.36004
Q8N9T8	KRI1	0.661347	15.2297	2.42026	0.0269838	0.183208	-3.36048
Q9H2P9	DPH5	0.489635	15.3789	2.41895	0.0270555	0.183263	-3.3626
O14618	CCS	-0.365975	19.1756	-2.41879	0.0270642	0.183263	-3.36285
Q9UI17	DMGDH	-1.91428	19.6221	-2.41863	0.0270732	0.183263	-3.36312
O75844	ZMPSTE24	0.389931	18.6439	2.41854	0.0270781	0.183263	-3.36326
P04271	S100B	-5.75802	12.5016	-2.41844	0.0270835	0.183263	-3.36343
P49585	PCYT1A	0.427547	18.1262	2.41688	0.0271695	0.18372	-3.36596
Q6GMV2	SMYD5	0.534303	16.6278	2.41644	0.0271934	0.183757	-3.36666
Q9UKG1	APPL1	0.364494	17.9444	2.41475	0.0272872	0.183999	-3.36941
Q6VN20	RANBP10	0.458139	16.4135	2.41449	0.027301	0.183999	-3.36982
P00966	ASS1	-1.0084	23.6431	-2.41425	0.0273145	0.183999	-3.37021
O60896	RAMP3	-5.65326	12.3494	-2.41397	0.0273303	0.183999	-3.37068
P19174	PLCG1	0.514284	19.1725	2.4138	0.0273397	0.183999	-3.37095
Q09328	MGAT5	0.840373	15.1964	2.41347	0.0273576	0.183999	-3.37147
Q8WVC0	LEO1	0.608139	15.6494	2.41347	0.027358	0.183999	-3.37148
Q16611	BAK1	0.736501	16.256	2.4125	0.0274118	0.184032	-3.37305
P51687	SUOX	-1.38554	19.6693	-2.41239	0.0274177	0.184032	-3.37323
Q96NY7	CLIC6	-5.65997	12.1136	-2.41239	0.027418	0.184032	-3.37323
O75882	ATRN	0.744434	16.437	2.41202	0.0274385	0.184046	-3.37383
Q9Y2P4	SLC27A6	-1.26759	19.2298	-2.41003	0.0275493	0.184543	-3.37705
Q8N6M3	FITM2	0.58441	17.1807	2.41002	0.0275495	0.184543	-3.37706
P19823	ITIH2	0.754129	20.7765	2.40869	0.027624	0.184838	-3.37921
Q96RK0	CIC	0.470734	15.6709	2.4082	0.0276516	0.184838	-3.38001
O75056	SDC3	-6.56717	12.1176	-2.40808	0.0276581	0.184838	-3.3802
Q9Y333	LSM2	0.530262	18.782	2.40692	0.027723	0.184838	-3.38207
Q13206	DDX10	0.637061	15.0826	2.40671	0.027735	0.184838	-3.38242
Q96GZ6	SLC41A3	0.588729	14.4969	2.4067	0.0277357	0.184838	-3.38244
P49748	ACADVL	-0.710669	21.4468	-2.40599	0.0277757	0.184838	-3.38359
Q9UPR0	PLCL2	0.567574	14.5206	2.40593	0.0277787	0.184838	-3.38368
Q9H9T3	ELP3	0.382071	16.6282	2.40551	0.0278023	0.184838	-3.38435
Q13185	CBX3	0.540567	19.2496	2.40501	0.0278305	0.184838	-3.38516
Q3YBM2	TMEM176B	0.925804	19.1781	2.4049	0.0278371	0.184838	-3.38535
Q9UBX1	CTSF	-0.968049	17.1203	-2.40469	0.0278489	0.184838	-3.38569
Q96SN8	CDK5RAP2	0.458993	13.8609	2.40465	0.0278511	0.184838	-3.38575
A6ND91	ASPDH	-1.6574	19.4286	-2.40463	0.0278523	0.184838	-3.38579
Q93088	BHMT	-1.24732	23.2563	-2.4038	0.027899	0.184912	-3.38713
Q9Y3B3	TMED7	0.341085	20.1746	2.4034	0.0279212	0.184912	-3.38776
Q96I25	RBM17	0.5371	17.717	2.40331	0.0279267	0.184912	-3.38792
P26440	IVD	-0.88315	21.4151	-2.40312	0.0279374	0.184912	-3.38823
Q9NRR5	UBQLN4	0.552747	15.7785	2.40206	0.0279975	0.185093	-3.38994
Q9Y2S2	CRYL1	-0.767016	21.0215	-2.40187	0.028008	0.185093	-3.39024
Q9BTE3	MCMBP	0.558512	18.4574	2.40145	0.0280319	0.185093	-3.39092
Q7Z6L1	TECPR1	0.660012	14.5674	2.40104	0.0280554	0.185093	-3.39159
Q9BYD6	MRPL1	0.461211	17.1534	2.401	0.0280574	0.185093	-3.39165
Q14BN4	SLMAP	0.428143	15.4838	2.40065	0.0280771	0.185102	-3.39221
Q9H4L4	SENP3	0.56022	14.827	2.39942	0.0281471	0.185441	-3.3942
O95202	LETM1	0.596194	19.5205	2.39845	0.0282027	0.185571	-3.39577
O60524	NEMF	0.412142	16.5015	2.39842	0.028204	0.185571	-3.39581
Q16853	AOC3	-1.31524	19.8797	-2.39691	0.0282907	0.185859	-3.39826
P15170	GSPT1	0.548931	20.838	2.39681	0.0282962	0.185859	-3.39842
P02776	PF4	-1.63023	17.5537	-2.39668	0.0283035	0.185859	-3.39862
Q5T1V6	DDX59	0.644929	14.5127	2.3945	0.0284289	0.186365	-3.40215
P00326	ADH1C	-1.77963	23.0284	-2.39427	0.0284422	0.186365	-3.40252
P16219	ACADS	-1.32534	21.3376	-2.39425	0.0284433	0.186365	-3.40255
P61081	UBE2M	0.692748	19.0269	2.39375	0.0284718	0.186365	-3.40335
Q13617	CUL2	0.431657	17.8405	2.39372	0.0284738	0.186365	-3.40341
Q7L5N7	LPCAT2	1.02361	17.2626	2.39309	0.0285101	0.186481	-3.40443
Q15006	EMC2	0.541652	17.0767	2.39213	0.0285651	0.186638	-3.40597
Q68CZ6	HAUS3	5.21974	11.4668	2.39202	0.0285714	0.186638	-3.40614
P78347	GTF2I	0.719093	17.815	2.39083	0.0286406	0.186968	-3.40807
Q13627	DYRK1A	0.477868	15.7436	2.39001	0.028688	0.187155	-3.40939
P30711	GSTT1	-1.47904	18.7511	-2.38958	0.0287128	0.187167	-3.41008
Q9UBT2	UBA2	0.730079	17.9183	2.38933	0.0287272	0.187167	-3.41048
Q9H307	PNN	0.486108	17.6323	2.38892	0.028751	0.187199	-3.41114
P80404	ABAT	-1.14532	22.3147	-2.3874	0.0288397	0.187412	-3.4136
Q8N1G0	ZNF687	0.760538	14.5564	2.38709	0.0288575	0.187412	-3.41409
P13984	GTF2F2	0.552077	16.9005	2.38634	0.0289011	0.187412	-3.4153
P09669	COX6C	-0.725169	21.3546	-2.38619	0.0289102	0.187412	-3.41555
Q9Y508	RNF114	0.536287	17.9978	2.38617	0.0289113	0.187412	-3.41558
Q9Y3A3	MOB4	0.471683	18.3518	2.38572	0.0289376	0.187412	-3.4163
Q6B0K9	HBM	-6.68216	9.36506	-2.38571	0.0289385	0.187412	-3.41633
Q9BVK2	ALG8	0.560813	17.8052	2.38472	0.028996	0.187412	-3.41791
P51531	SMARCA2	0.445046	16.7592	2.38455	0.0290061	0.187412	-3.41819
P11586	MTHFD1	-0.754759	22.2846	-2.38447	0.029011	0.187412	-3.41833
O95619	YEATS4	0.480107	14.7676	2.3844	0.0290147	0.187412	-3.41843
Q9UK23	NAGPA	0.501991	14.3799	2.38411	0.0290318	0.187412	-3.4189
Q14966	ZNF638	0.427377	17.3875	2.384	0.0290385	0.187412	-3.41908
Q9NQZ5	STARD7	0.63762	15.4674	2.38387	0.029046	0.187412	-3.41929
Q9BSK2	SLC25A33	1.23804	14.0821	2.38337	0.0290752	0.18748	-3.42009
P69891	HBG1	-1.45652	20.1132	-2.38157	0.0291813	0.18801	-3.423
Q8TD08	MAPK15	0.626843	19.3276	2.38133	0.029195	0.18801	-3.42337
Q9UL40	ZNF346	0.527384	14.7171	2.38097	0.0292163	0.188026	-3.42395
P33992	MCM5	1.37694	16.8639	2.38021	0.0292614	0.188195	-3.42518
P23246	SFPQ	0.439512	21.0611	2.37903	0.0293311	0.188465	-3.42708
Q9NPE2	NGRN	6.3026	8.84801	2.37886	0.029341	0.188465	-3.42735
Q9Y4C1	KDM3A	6.51974	9.19513	2.37847	0.0293643	0.188493	-3.42798
Q9NRG0	CHRAC1	0.766781	14.7551	2.37766	0.0294125	0.188681	-3.42929
Q5K4L6	SLC27A3	0.546768	18.5804	2.37703	0.0294496	0.188798	-3.4303
Q2TAL8	QRICH1	0.521623	15.6143	2.37661	0.0294745	0.18882	-3.43097
Q96K12	FAR2	6.97849	9.84172	2.37612	0.0295037	0.18882	-3.43176
A2RUC4	TYW5	0.385581	15.2382	2.37602	0.0295095	0.18882	-3.43192
Q8IWR0	ZC3H7A	0.427525	16.4088	2.3751	0.0295647	0.188849	-3.43341
Q8IWT3	CUL9	0.561224	16.8604	2.37469	0.0295893	0.188849	-3.43407
Q7Z5P4	HSD17B13	-2.34025	20.2301	-2.37424	0.0296161	0.188849	-3.43479
Q9H8W4	PLEKHF2	0.371897	17.034	2.37412	0.0296229	0.188849	-3.43498
Q9NTN3	SLC35D1	-0.756653	17.7674	-2.37411	0.0296236	0.188849	-3.435
Q8N8S7	ENAH	0.842302	17.8249	2.37405	0.0296275	0.188849	-3.4351
P50613	CDK7	0.74246	16.0801	2.3725	0.02972	0.189225	-3.43758
Q7RTS9	DYM	0.784839	14.6075	2.37243	0.0297242	0.189225	-3.4377
Q8N7R7	CCNYL1	0.599341	14.6651	2.37194	0.0297533	0.189289	-3.43848
Q32P41	TRMT5	0.572217	15.9187	2.37061	0.0298334	0.189678	-3.44062
Q9NVA1	UQCC1	0.538425	17.6029	2.36943	0.0299045	0.189828	-3.44252
Q14444	CAPRIN1	0.459948	18.5842	2.3689	0.0299365	0.189828	-3.44337
O15344	MID1	0.710361	15.4003	2.3688	0.0299424	0.189828	-3.44353
Q7RTV0	PHF5A	0.487457	18.667	2.36876	0.0299446	0.189828	-3.44359
P32929	CTH	-1.62916	20.4913	-2.36864	0.0299518	0.189828	-3.44378
Q13948	CUX1	0.41594	16.5683	2.36811	0.029984	0.189911	-3.44464
Q9NXK8	FBXL12	6.51079	9.16904	2.36773	0.0300069	0.189936	-3.44525
P60953	CDC42	0.371783	21.6522	2.36717	0.030041	0.190032	-3.44615
P55884	EIF3B	0.4906	19.3161	2.3657	0.03013	0.190474	-3.44851
Q14498	RBM39	0.542482	18.3222	2.365	0.0301724	0.190622	-3.44963
Q9P2N6	KANSL3	5.90677	8.355	2.36402	0.030232	0.190878	-3.4512
Q5TA45	INTS11	0.389606	16.4913	2.36286	0.0303031	0.190885	-3.45307
P49591	SARS1	0.380084	19.9144	2.36271	0.0303122	0.190885	-3.45331
O00116	AGPS	0.548109	18.4273	2.36259	0.0303192	0.190885	-3.4535
P10644	PRKAR1A	0.309848	19.9693	2.36232	0.0303361	0.190885	-3.45394
Q92889	ERCC4	0.35061	14.2256	2.36228	0.0303384	0.190885	-3.454
P33240	CSTF2	0.591876	17.2375	2.36213	0.0303477	0.190885	-3.45425
O43657	TSPAN6	0.666582	17.7306	2.36102	0.0304152	0.191103	-3.45602
Q8TAP6	CEP76	6.63421	4.70922	2.36074	0.0304322	0.191103	-3.45646
Q9UBU8	MORF4L1	0.607605	15.724	2.36062	0.0304397	0.191103	-3.45666
O75832	PSMD10	0.506343	18.4236	2.36021	0.0304648	0.191124	-3.45732
P14854	COX6B1	-0.900193	21.26	-2.35995	0.0304812	0.191124	-3.45775
Q709C8	VPS13C	0.358738	22.7841	2.35902	0.0305379	0.19127	-3.45922
P40616	ARL1	0.419667	18.9424	2.35891	0.0305448	0.19127	-3.45941
Q9BSJ8	ESYT1	0.516959	19.4701	2.35836	0.0305785	0.19127	-3.46028
Q15717	ELAVL1	0.523035	19.5146	2.35798	0.0306023	0.19127	-3.4609
P00519	ABL1	0.481093	16.0692	2.35713	0.0306547	0.19127	-3.46227
Q8WY91	THAP4	-5.91851	13.1729	-2.35681	0.0306745	0.19127	-3.46278
O15355	PPM1G	0.648284	18.4649	2.3568	0.0306749	0.19127	-3.46279
Q9NPF2	CHST11	6.19387	4.38233	2.35637	0.0307014	0.19127	-3.46348
P09651	HNRNPA1	0.589182	21.9555	2.35632	0.0307047	0.19127	-3.46356
Q9BYC9	MRPL20	0.564385	16.7061	2.3562	0.0307118	0.19127	-3.46375
P23919	DTYMK	0.523742	18.2524	2.35615	0.0307148	0.19127	-3.46383
P08319	ADH4	-2.00319	23.9365	-2.35543	0.0307593	0.191327	-3.46498
P40937	RFC5	0.961453	16.6236	2.35538	0.0307624	0.191327	-3.46506
Q96KP1	EXOC2	0.343487	17.2128	2.3549	0.030792	0.191393	-3.46583
Q8IWX8	CHERP	0.506282	17.1027	2.35376	0.0308629	0.191635	-3.46766
O75379	VAMP4	5.55545	12.4708	2.35366	0.0308693	0.191635	-3.46782
O14975	SLC27A2	-1.2443	20.3429	-2.35228	0.0309547	0.191886	-3.47003
P24387	CRHBP	-5.88661	11.0191	-2.35226	0.0309561	0.191886	-3.47006
Q9H0C8	ILKAP	0.484315	17.4275	2.35186	0.030981	0.191886	-3.4707
Q8TAC2	JOSD2	0.710393	13.6954	2.35139	0.0310104	0.191886	-3.47146
Q9UQ35	SRRM2	0.485492	17.7864	2.35138	0.0310109	0.191886	-3.47147
P11226	MBL2	-1.38349	19.137	-2.35073	0.0310518	0.191886	-3.47252
Q02880	TOP2B	0.693107	18.6278	2.35055	0.0310626	0.191886	-3.4728
Q8WXD5	GEMIN6	0.695565	15.6199	2.35054	0.0310632	0.191886	-3.47281
A0FGR8	ESYT2	0.350157	17.6887	2.34976	0.0311122	0.19207	-3.47407
P20042	EIF2S2	0.444861	19.4294	2.34921	0.0311468	0.192148	-3.47495
P82675	MRPS5	0.453471	17.122	2.34884	0.0311697	0.192148	-3.47554
P20340	RAB6A	0.508362	22.2722	2.34861	0.0311845	0.192148	-3.47592
Q9NYS0	NKIRAS1	0.603258	14.5655	2.34799	0.0312228	0.192148	-3.47689
O94776	MTA2	0.574549	17.5644	2.3479	0.031229	0.192148	-3.47705
Q9NWM8	FKBP14	0.613685	15.1505	2.34772	0.0312401	0.192148	-3.47734
Q08495	DMTN	-1.13636	16.49	-2.34641	0.0313224	0.192387	-3.47943
Q9BPX7	C7orf25	0.60001	14.9811	2.34586	0.0313569	0.192387	-3.48031
Q9NWU2	GID8	0.546131	15.8548	2.34564	0.031371	0.192387	-3.48066
Q9BWE0	REPIN1	0.708338	14.8092	2.34549	0.0313805	0.192387	-3.48091
Q9GZN8	ADISSP	0.507911	16.5591	2.34434	0.0314526	0.192387	-3.48273
P28845	HSD11B1	-1.54245	20.7318	-2.34412	0.0314666	0.192387	-3.48309
Q96CS3	FAF2	0.480961	17.7263	2.3439	0.0314807	0.192387	-3.48344
Q9UBP0	SPAST	0.490506	15.816	2.3439	0.0314809	0.192387	-3.48345
Q15155	NOMO1	0.326776	19.2332	2.34358	0.0315007	0.192387	-3.48395
P49759	CLK1	-0.540664	15.6546	-2.34316	0.0315273	0.192387	-3.48462
Q9ULC3	RAB23	1.00013	16.635	2.34314	0.0315286	0.192387	-3.48466
Q6P3X3	TTC27	0.468338	15.017	2.34245	0.0315723	0.192387	-3.48576
P17677	GAP43	-6.01555	4.28453	-2.34238	0.0315767	0.192387	-3.48587
P82664	MRPS10	0.639024	16.8911	2.34199	0.0316018	0.192387	-3.4865
Q13616	CUL1	0.409936	17.4847	2.34185	0.0316109	0.192387	-3.48673
Q9GZL7	WDR12	0.788558	16.4032	2.34181	0.031613	0.192387	-3.48678
Q15370	ELOB	0.380889	19.691	2.34169	0.0316208	0.192387	-3.48698
Q9UP95	SLC12A4	0.545717	15.6756	2.34162	0.0316252	0.192387	-3.48709
Q15796	SMAD2	0.499117	17.1565	2.34123	0.0316498	0.19242	-3.48771
Q8WWB7	GLMP	0.845191	14.5863	2.34061	0.0316894	0.192543	-3.4887
Q16594	TAF9	0.539517	15.0938	2.34004	0.0317256	0.192646	-3.48961
Q7L7X3	TAOK1	0.463898	15.2974	2.3393	0.0317731	0.192817	-3.4908
Q9UL25	RAB21	0.648156	19.3024	2.33788	0.0318632	0.193247	-3.49306
Q9C0E2	XPO4	0.556895	16.3215	2.33742	0.0318927	0.193309	-3.49379
Q96LI5	CNOT6L	0.591634	15.2538	2.3368	0.0319328	0.193401	-3.49479
O60437	PPL	-1.27472	19.3185	-2.33655	0.0319484	0.193401	-3.49518
Q92664	GTF3A	6.63333	7.49036	2.33578	0.0319979	0.193401	-3.49642
O95456	PSMG1	0.524527	17.4562	2.33566	0.0320055	0.193401	-3.4966
Q9BUP3	HTATIP2	0.711185	19.776	2.33543	0.0320204	0.193401	-3.49697
Q4ZHG4	FNDC1	7.36299	6.60881	2.33538	0.032024	0.193401	-3.49706
O77932	DXO	5.69372	8.07894	2.33479	0.0320619	0.193513	-3.49801
P0DPI2	GATD3	-0.88135	21.3146	-2.33323	0.0321623	0.193821	-3.50049
P23378	GLDC	-1.35686	19.6572	-2.33314	0.0321679	0.193821	-3.50063
Q9Y3A5	SBDS	0.444056	19.2341	2.33294	0.0321808	0.193821	-3.50095
Q8WXI9	GATAD2B	0.693573	15.524	2.33234	0.0322197	0.193821	-3.50191
Q4KMQ2	ANO6	0.379479	16.9818	2.33193	0.0322461	0.193821	-3.50256
O94829	IPO13	0.52812	14.6152	2.33193	0.0322462	0.193821	-3.50257
P55786	NPEPPS	0.52984	19.2385	2.33189	0.0322486	0.193821	-3.50263
Q96EK5	KIFBP	0.581844	16.0876	2.33154	0.0322711	0.19384	-3.50318
Q13547	HDAC1	0.474773	18.807	2.3309	0.0323131	0.193871	-3.50421
Q9BU76	MMTAG2	1.00295	14.98	2.33087	0.032315	0.193871	-3.50426
P49902	NT5C2	0.594424	18.0797	2.3297	0.0323906	0.194094	-3.50612
Q08AH3	ACSM2A	-1.42357	19.8746	-2.32969	0.032391	0.194094	-3.50613
P36639	NUDT1	0.790112	14.7761	2.32899	0.0324371	0.194113	-3.50726
Q3ZCQ8	TIMM50	0.43174	18.1406	2.32882	0.032448	0.194113	-3.50753
Q9Y6P5	SESN1	-0.505389	15.8912	-2.32875	0.0324524	0.194113	-3.50764
Q96K37	SLC35E1	0.628097	14.5949	2.32776	0.0325172	0.194384	-3.50922
Q9H9J2	MRPL44	0.729639	16.9537	2.32739	0.0325411	0.194411	-3.50981
Q9NQR4	NIT2	-0.637265	21.1177	-2.32682	0.0325784	0.194517	-3.51072
P84243	H3-3A	0.47304	24.2363	2.32586	0.0326411	0.194712	-3.51225
P22897	MRC1	-1.1238	17.7184	-2.32572	0.0326499	0.194712	-3.51246
Q01085	TIAL1	0.421648	18.3067	2.32278	0.0328427	0.195123	-3.51715
Q9BWU0	SLC4A1AP	0.596983	16.31	2.32278	0.0328428	0.195123	-3.51715
Q8NEF9	SRFBP1	5.47708	12.35	2.3227	0.032848	0.195123	-3.51727
P20062	TCN2	6.25907	8.98677	2.32218	0.0328827	0.195123	-3.51811
P13639	EEF2	0.383123	22.7068	2.32215	0.0328844	0.195123	-3.51815
O95163	ELP1	0.365208	16.7925	2.3221	0.0328875	0.195123	-3.51823
Q06265	EXOSC9	0.43445	16.2774	2.32185	0.0329044	0.195123	-3.51864
P36404	ARL2	0.715511	16.55	2.32181	0.0329069	0.195123	-3.5187
P36269	GGT5	-2.11983	19.2055	-2.3215	0.0329275	0.195123	-3.5192
Q9NTJ3	SMC4	0.850099	15.8302	2.32141	0.0329334	0.195123	-3.51934
Q13868	EXOSC2	0.394044	16.5545	2.32111	0.0329529	0.195123	-3.51981
Q9P265	DIP2B	0.431405	17.2479	2.32087	0.032969	0.195123	-3.5202
Q99523	SORT1	1.36059	15.105	2.32082	0.0329724	0.195123	-3.52028
Q96J66	ABCC11	-5.84227	13.2522	-2.32032	0.0330053	0.195172	-3.52107
Q12972	PPP1R8	0.471984	16.6221	2.32005	0.033023	0.195172	-3.5215
Q9BQ75	CMSS1	0.408953	15.3614	2.31926	0.0330753	0.195172	-3.52276
Q92685	ALG3	0.557111	17.4834	2.31911	0.0330849	0.195172	-3.52299
P23634	ATP2B4	0.574441	18.0489	2.31891	0.0330986	0.195172	-3.52332
Q8NEZ5	FBXO22	0.573032	16.8633	2.31872	0.0331109	0.195172	-3.52361
Q96C11	FGGY	-1.05999	18.9251	-2.31805	0.0331553	0.195172	-3.52468
Q9NQ30	ESM1	5.78655	4.16557	2.31789	0.0331658	0.195172	-3.52493
O43924	PDE6D	0.553111	16.6389	2.31765	0.0331819	0.195172	-3.52532
Q96RE7	NACC1	0.64209	15.5353	2.31715	0.0332153	0.195172	-3.52611
Q02083	NAAA	-1.02237	17.5783	-2.31693	0.0332297	0.195172	-3.52646
O95760	IL33	-5.6325	12.8166	-2.31597	0.0332936	0.195172	-3.52799
Q9Y2I1	NISCH	0.511306	16.2414	2.31579	0.0333061	0.195172	-3.52829
Q86VE9	SERINC5	0.796199	15.4277	2.31567	0.0333137	0.195172	-3.52847
Q9UPX8	SHANK2	0.490268	15.449	2.31558	0.03332	0.195172	-3.52862
P42338	PIK3CB	0.332494	15.6458	2.31524	0.0333423	0.195172	-3.52915
P31350	RRM2	5.87383	12.7742	2.31521	0.0333446	0.195172	-3.5292
Q12872	SFSWAP	0.627156	15.8789	2.31479	0.0333727	0.195172	-3.52987
P26368	U2AF2	0.475519	19.727	2.31454	0.033389	0.195172	-3.53026
Q9Y375	NDUFAF1	0.55111	16.384	2.3145	0.033392	0.195172	-3.53033
Q96GQ7	DDX27	0.738321	16.2552	2.31408	0.0334199	0.195172	-3.531
Q6ZNE5	ATG14	6.08249	6.91695	2.31404	0.0334225	0.195172	-3.53106
Q9NUP1	BLOC1S4	0.568969	15.4844	2.31364	0.0334491	0.195172	-3.53169
O95954	FTCD	-1.60497	21.6419	-2.31364	0.0334492	0.195172	-3.53169
P36955	SERPINF1	1.13879	18.7729	2.31234	0.0335365	0.195567	-3.53376
P40227	CCT6A	0.365926	20.5833	2.31168	0.0335805	0.195653	-3.53481
Q8N159	NAGS	-1.44509	17.0455	-2.31154	0.0335903	0.195653	-3.53504
P05165	PCCA	-0.784924	20.3196	-2.3108	0.0336402	0.19583	-3.53622
P35558	PCK1	-1.65439	19.1603	-2.31008	0.0336886	0.195997	-3.53736
Q99873	PRMT1	0.837007	18.4169	2.30872	0.0337801	0.196279	-3.53952
Q9BRQ0	PYGO2	5.13355	11.6836	2.30852	0.0337938	0.196279	-3.53984
Q15493	RGN	-1.35826	20.9121	-2.30849	0.0337958	0.196279	-3.53989
Q8IY45	AMN1	6.07522	5.52467	2.30816	0.0338177	0.196292	-3.5404
Q9BSD7	NTPCR	0.763785	18.1235	2.30734	0.0338733	0.196375	-3.5417
Q96N67	DOCK7	0.54651	17.6939	2.3071	0.03389	0.196375	-3.5421
O76027	ANXA9	-1.20722	17.0431	-2.30708	0.033891	0.196375	-3.54212
O14896	IRF6	0.646444	16.5357	2.30659	0.0339239	0.196452	-3.54289
Q9NU19	TBC1D22B	6.2018	5.62916	2.30606	0.0339603	0.196515	-3.54374
P54198	HIRA	0.638	14.5353	2.30586	0.0339741	0.196515	-3.54406
Q96QK1	VPS35	0.48006	19.2699	2.30494	0.0340362	0.196753	-3.54552
Q9BX97	PLVAP	1.02804	16.0435	2.3046	0.0340595	0.196753	-3.54606
P24386	CHM	0.567006	15.9532	2.30428	0.0340814	0.196753	-3.54657
Q9H444	CHMP4B	0.601782	18.6119	2.30354	0.0341319	0.196753	-3.54775
P41091	EIF2S3	0.507526	19.7247	2.30311	0.0341613	0.196753	-3.54843
Q9UHD2	TBK1	0.542766	16.2667	2.30298	0.0341698	0.196753	-3.54863
O95807	TMEM50A	0.973661	14.6916	2.30286	0.0341783	0.196753	-3.54883
P12270	TPR	0.464045	18.106	2.30282	0.0341806	0.196753	-3.54888
Q14566	MCM6	1.42722	17.3013	2.30265	0.0341923	0.196753	-3.54915
Q9H2A2	ALDH8A1	-1.59523	20.6328	-2.30156	0.0342666	0.197065	-3.55087
O75023	LILRB5	-1.09393	16.0499	-2.30128	0.0342859	0.197065	-3.55132
Q8N4G2	ARL14	-6.78587	9.82358	-2.30038	0.0343475	0.197306	-3.55275
Q9UPN9	TRIM33	0.594688	15.7974	2.299	0.0344423	0.197737	-3.55494
Q99460	PSMD1	0.356292	19.5493	2.29837	0.0344861	0.197805	-3.55595
Q9UNM6	PSMD13	0.393576	19.8668	2.29795	0.0345144	0.197805	-3.5566
Q99574	SERPINI1	6.81182	4.92647	2.29779	0.0345255	0.197805	-3.55685
P47224	RABIF	0.71657	16.577	2.29768	0.0345333	0.197805	-3.55703
Q7Z2W9	MRPL21	0.721455	16.2796	2.29618	0.034637	0.198285	-3.55941
Q9HCG8	CWC22	0.464684	15.1506	2.29502	0.0347169	0.198556	-3.56124
Q9ULC5	ACSL5	-1.09549	20.0247	-2.29492	0.0347239	0.198556	-3.5614
Q69YN2	CWF19L1	0.558796	18.6601	2.29433	0.0347651	0.198584	-3.56234
P49768	PSEN1	0.408775	16.6027	2.29407	0.0347829	0.198584	-3.56275
Q9NRL3	STRN4	0.614583	15.5719	2.29379	0.0348023	0.198584	-3.56319
P53992	SEC24C	0.334853	19.4215	2.29371	0.0348083	0.198584	-3.56333
Q5HYK9	ZNF667	5.98181	4.34683	2.29278	0.0348726	0.198788	-3.56479
Q96A35	MRPL24	0.683769	17.6206	2.29242	0.034898	0.198788	-3.56537
O00287	RFXAP	5.62538	5.15997	2.29176	0.034944	0.198788	-3.56642
Q86YS3	RAB11FIP4	7.0776	10.2734	2.29172	0.0349466	0.198788	-3.56648
Q9NQ66	PLCB1	0.663773	15.1896	2.29115	0.0349865	0.198788	-3.56738
Q8IWT0	ZBTB8OS	0.412717	16.0782	2.29085	0.0350069	0.198788	-3.56785
O76003	GLRX3	0.413129	19.7271	2.29077	0.0350129	0.198788	-3.56798
P04070	PROC	0.49145	16.7394	2.29073	0.0350153	0.198788	-3.56804
Q9Y6E2	BZW2	1.02571	18.0648	2.29062	0.0350229	0.198788	-3.56821
O95985	TOP3B	0.499726	15.4877	2.28992	0.0350722	0.198954	-3.56932
Q8N5M9	JAGN1	0.522391	18.9088	2.28928	0.0351169	0.198996	-3.57034
Q9UDR5	AASS	-1.13422	19.8007	-2.28925	0.0351192	0.198996	-3.57039
Q5JTV8	TOR1AIP1	0.465121	18.823	2.28791	0.0352128	0.199159	-3.5725
P42330	AKR1C3	0.837946	22.1	2.2879	0.0352138	0.199159	-3.57252
Q53F19	NCBP3	0.522613	15.8008	2.28774	0.035225	0.199159	-3.57278
Q9Y2Y8	PRG3	-5.56908	12.4385	-2.2877	0.0352277	0.199159	-3.57284
Q9P1Y5	CAMSAP3	0.388786	16.7688	2.28705	0.0352737	0.199204	-3.57387
P49848	TAF6	0.425501	15.1357	2.28663	0.0353033	0.199204	-3.57454
O60229	KALRN	-0.498256	14.8422	-2.2865	0.0353123	0.199204	-3.57474
Q9Y5Y0	FLVCR1	6.87934	6.30401	2.28639	0.0353195	0.199204	-3.5749
Q8IV48	ERI1	0.653805	14.5806	2.28617	0.0353352	0.199204	-3.57525
O14683	TP53I11	0.619074	15.7728	2.28533	0.0353947	0.199273	-3.57659
Q92552	MRPS27	0.500425	17.9556	2.28511	0.0354097	0.199273	-3.57692
Q9C037	TRIM4	0.368209	15.749	2.28476	0.0354349	0.199273	-3.57749
O95801	TTC4	0.555188	15.6603	2.28458	0.0354472	0.199273	-3.57776
Q13426	XRCC4	0.375499	15.477	2.28367	0.0355117	0.199273	-3.57921
Q13347	EIF3I	0.362378	19.1856	2.28367	0.0355118	0.199273	-3.57921
P32754	HPD	-1.6533	21.8822	-2.28358	0.0355179	0.199273	-3.57935
P00439	PAH	-1.64995	19.9224	-2.28339	0.0355317	0.199273	-3.57965
Q8WVM8	SCFD1	0.380062	18.4041	2.28284	0.0355705	0.199273	-3.58052
Q03001	DST	0.430461	19.291	2.28278	0.0355748	0.199273	-3.58062
Q8N5W9	RFLNB	6.10707	8.84494	2.28277	0.0355752	0.199273	-3.58063
P41252	IARS1	0.603876	18.622	2.28243	0.0355993	0.199273	-3.58116
Q9UQ13	SHOC2	0.500362	16.189	2.28233	0.0356065	0.199273	-3.58132
Q9UI14	RABAC1	0.444451	17.3855	2.28058	0.0357307	0.199856	-3.58409
Q92759	GTF2H4	0.648338	14.6147	2.27985	0.0357829	0.200036	-3.58524
P51946	CCNH	0.687901	14.6256	2.27899	0.0358445	0.200269	-3.58661
Q96P11	NSUN5	0.74723	14.5395	2.27869	0.0358656	0.200271	-3.58707
Q5HYI8	RABL3	0.399474	18.2947	2.27842	0.035885	0.200271	-3.5875
Q8WVM7	STAG1	0.482259	16.1211	2.27767	0.0359385	0.200458	-3.58868
Q96JP5	ZFP91	0.526091	14.4089	2.27605	0.0360545	0.200725	-3.59124
Q6PJG6	BRAT1	0.613895	14.728	2.2758	0.0360728	0.200725	-3.59164
O00258	GET1	0.498442	15.1136	2.27565	0.0360835	0.200725	-3.59188
Q15185	PTGES3	0.461979	21.3648	2.27506	0.0361255	0.200725	-3.5928
P14635	CCNB1	6.61815	4.80875	2.27474	0.0361491	0.200725	-3.59332
Q8WU39	MZB1	-1.78536	17.6787	-2.27464	0.036156	0.200725	-3.59347
P11509	CYP2A6	-2.05927	19.4449	-2.27389	0.0362102	0.200725	-3.59466
Q7Z2W4	ZC3HAV1	0.342045	17.506	2.27382	0.0362152	0.200725	-3.59477
Q92917	GPKOW	0.523346	16.8734	2.27353	0.0362357	0.200725	-3.59521
Q15910	EZH2	6.40427	5.88776	2.27349	0.0362386	0.200725	-3.59528
Q9BWH6	RPAP1	0.371338	15.5405	2.27343	0.0362429	0.200725	-3.59537
Q9Y287	ITM2B	0.740621	16.9275	2.27337	0.0362471	0.200725	-3.59546
Q9H2J4	PDCL3	0.469224	16.0765	2.27311	0.0362658	0.200725	-3.59587
Q96N66	MBOAT7	0.837967	17.0857	2.27309	0.0362674	0.200725	-3.59591
Q9BX66	SORBS1	-0.742771	18.5977	-2.27245	0.0363136	0.200725	-3.59692
O00408	PDE2A	-0.715928	15.2526	-2.27221	0.0363309	0.200725	-3.59729
Q9UHN6	CEMIP2	0.66204	16.4827	2.27209	0.0363399	0.200725	-3.59749
Q96JI7	SPG11	0.504774	17.3853	2.27181	0.0363602	0.200725	-3.59793
Q8IXB1	DNAJC10	0.508854	16.2451	2.2717	0.0363677	0.200725	-3.5981
Q86U42	PABPN1	0.356209	19.219	2.27107	0.0364136	0.200867	-3.5991
P41223	BUD31	0.471378	16.0121	2.27006	0.0364866	0.201115	-3.60069
Q9Y5J1	UTP18	0.652381	15.9665	2.26958	0.0365216	0.201115	-3.60145
Q9Y5Q8	GTF3C5	0.487572	16.5975	2.26954	0.0365246	0.201115	-3.60151
P42025	ACTR1B	0.292441	18.034	2.26913	0.0365545	0.201115	-3.60216
Q8TAA5	GRPEL2	6.21172	5.74069	2.26904	0.0365607	0.201115	-3.60229
Q8NFH5	NUP35	0.665003	16.6006	2.26879	0.0365792	0.201115	-3.6027
Q7Z2K6	ERMP1	0.655122	17.854	2.26808	0.0366309	0.201233	-3.60381
O95340	PAPSS2	-0.655059	19.3159	-2.26794	0.0366409	0.201233	-3.60403
Q99986	VRK1	0.625274	16.395	2.26729	0.0366885	0.201384	-3.60506
P20674	COX5A	-0.536589	22.0203	-2.26682	0.0367228	0.201429	-3.6058
Q9H2D1	SLC25A32	0.802807	14.6755	2.26662	0.036737	0.201429	-3.60611
Q99829	CPNE1	0.671292	18.857	2.26564	0.036809	0.201444	-3.60766
Q9NPI1	BRD7	0.800891	13.2516	2.26516	0.0368437	0.201444	-3.60841
P58557	YBEY	4.46403	12.7419	2.26501	0.0368552	0.201444	-3.60865
Q969I3	GLYATL1	-1.45449	17.698	-2.26491	0.0368622	0.201444	-3.6088
Q96EK4	THAP11	6.11308	4.48642	2.26487	0.0368648	0.201444	-3.60886
Q96T37	RBM15	0.420037	16.1304	2.26463	0.0368824	0.201444	-3.60924
Q9Y2R5	MRPS17	0.583285	15.6676	2.26444	0.0368966	0.201444	-3.60954
Q6ZV29	PNPLA7	-0.672771	14.5292	-2.26423	0.0369118	0.201444	-3.60987
Q92979	EMG1	0.671098	15.8026	2.26411	0.0369211	0.201444	-3.61007
Q92506	HSD17B8	-1.22025	20.3997	-2.26324	0.0369845	0.201681	-3.61143
P30043	BLVRB	-0.475359	23.0139	-2.26235	0.03705	0.201828	-3.61283
Q9H6U8	ALG9	0.330381	17.6398	2.2623	0.0370538	0.201828	-3.61291
Q5VWT5	FYB2	-4.84422	9.30997	-2.2618	0.0370904	0.201828	-3.61369
Q02928	CYP4A11	-1.81324	20.3894	-2.26178	0.0370923	0.201828	-3.61373
Q9H7H0	METTL17	0.512921	16.2745	2.26135	0.0371234	0.201842	-3.6144
Q13126	MTAP	0.319941	18.923	2.2612	0.0371351	0.201842	-3.61465
Q9UJM8	HAO1	-0.957614	21.5135	-2.26041	0.0371933	0.202048	-3.61589
Q2M2I8	AAK1	0.502821	17.0675	2.25837	0.037344	0.202315	-3.61909
P10153	RNASE2	-1.58203	17.4078	-2.2583	0.037349	0.202315	-3.6192
P09455	RBP1	-1.59698	20.0073	-2.25826	0.037352	0.202315	-3.61926
Q9UG63	ABCF2	0.648869	17.2604	2.25805	0.0373675	0.202315	-3.61959
P05166	PCCB	-0.791167	20.3474	-2.25786	0.0373817	0.202315	-3.61989
Q6IN85	PPP4R3A	0.515173	17.0161	2.25776	0.0373893	0.202315	-3.62005
P40261	NNMT	-1.69063	21.3059	-2.25724	0.0374282	0.202315	-3.62088
P22830	FECH	-0.773486	19.2226	-2.2571	0.0374384	0.202315	-3.62109
O94842	TOX4	0.558091	14.999	2.25706	0.037441	0.202315	-3.62115
O43615	TIMM44	0.524887	19.0607	2.25701	0.0374448	0.202315	-3.62123
Q9BSE5	AGMAT	-1.18186	21.4551	-2.25659	0.0374761	0.202375	-3.62189
Q9Y2H0	DLGAP4	0.589709	16.6429	2.25439	0.0376399	0.20315	-3.62534
P55769	SNU13	0.497567	19.7543	2.25396	0.0376719	0.203213	-3.62602
P08621	SNRNP70	0.355312	19.8202	2.25362	0.0376978	0.203243	-3.62656
P30520	ADSS2	0.62514	18.9206	2.25292	0.0377498	0.203369	-3.62765
P38606	ATP6V1A	0.53715	20.0197	2.25269	0.0377673	0.203369	-3.62802
Q9NVP2	ASF1B	6.05137	4.42611	2.25249	0.0377821	0.203369	-3.62833
Q06787	FMR1	0.708336	17.4347	2.25184	0.0378314	0.203409	-3.62936
P46952	HAAO	-1.2599	20.468	-2.25159	0.0378498	0.203409	-3.62975
Q13443	ADAM9	0.621418	15.4391	2.25142	0.0378628	0.203409	-3.63002
Q9UBQ0	VPS29	0.439991	19.2171	2.25131	0.037871	0.203409	-3.63019
P46087	NOP2	0.606555	17.3548	2.24948	0.0380084	0.204005	-3.63306
O00423	EML1	-0.919528	16.8301	-2.24862	0.0380735	0.204005	-3.63441
Q96M96	FGD4	-0.380326	17.1108	-2.24857	0.0380769	0.204005	-3.63448
Q9Y3C4	TPRKB	0.409779	17.575	2.24847	0.0380846	0.204005	-3.63464
O95674	CDS2	0.364905	17.9113	2.24829	0.038098	0.204005	-3.63492
A0JNW5	BLTP3B	0.407606	15.9484	2.24821	0.0381043	0.204005	-3.63505
O43765	SGTA	0.454601	17.9798	2.24769	0.0381438	0.204015	-3.63587
Q86YV9	HPS6	0.628602	14.4918	2.24742	0.0381637	0.204015	-3.63629
Q8IVN8	SBSPON	-6.44381	7.45457	-2.24738	0.0381673	0.204015	-3.63636
Q9Y388	RBMX2	0.566081	14.5603	2.24672	0.0382166	0.204156	-3.63738
P50995	ANXA11	0.475259	19.7359	2.24649	0.0382346	0.204156	-3.63776
P35637	FUS	0.555843	20.7019	2.24597	0.0382735	0.204255	-3.63856
Q9NR31	SAR1A	0.379542	21.3018	2.2456	0.0383019	0.204297	-3.63915
O94806	PRKD3	5.12667	11.8544	2.24529	0.0383255	0.204314	-3.63964
Q9Y6W3	CAPN7	0.514251	16.1044	2.2448	0.0383628	0.204404	-3.6404
Q9BWJ5	SF3B5	0.330272	18.2926	2.24409	0.0384164	0.204581	-3.64151
P61006	RAB8A	0.34849	19.3849	2.2428	0.0385146	0.204995	-3.64353
Q14139	UBE4A	0.458427	17.4629	2.24224	0.0385573	0.205112	-3.64441
Q8TB72	PUM2	0.426631	15.6952	2.24065	0.0386795	0.20549	-3.64691
O14733	MAP2K7	0.436216	17.25	2.24064	0.0386803	0.20549	-3.64693
Q9UN81	L1RE1	6.71101	7.81112	2.24051	0.0386898	0.20549	-3.64712
Q9H488	POFUT1	0.439402	19.065	2.23984	0.0387412	0.205626	-3.64817
P49321	NASP	0.45024	18.9246	2.23963	0.0387572	0.205626	-3.6485
Q8N983	MRPL43	0.669148	16.9139	2.23937	0.0387772	0.205626	-3.64891
Q13190	STX5	0.444449	17.5578	2.2388	0.0388215	0.205645	-3.64981
Q9NYK5	MRPL39	0.567308	17.5224	2.23838	0.0388531	0.205645	-3.65045
P08476	INHBA	6.43281	4.75634	2.23819	0.0388683	0.205645	-3.65076
Q9BSC4	NOL10	0.592049	15.631	2.23818	0.0388687	0.205645	-3.65077
Q8NFH8	REPS2	-0.344218	15.8356	-2.23799	0.0388835	0.205645	-3.65107
Q3ZAQ7	VMA21	0.617889	17.2828	2.23656	0.0389936	0.206096	-3.65331
P28340	POLD1	0.704145	21.1643	2.23635	0.03901	0.206096	-3.65364
Q9BSB4	ATG101	0.744691	15.5039	2.23595	0.0390407	0.206149	-3.65426
Q2TBE0	CWF19L2	0.618746	17.4113	2.23562	0.0390664	0.206176	-3.65478
O75330	HMMR	6.70883	6.26987	2.23511	0.0391057	0.206274	-3.65558
Q9BZ67	FRMD8	0.41223	15.3634	2.23419	0.0391768	0.206524	-3.65702
O60488	ACSL4	1.67348	19.5116	2.23368	0.0392161	0.206524	-3.65781
P29692	EEF1D	0.395175	21.9438	2.23309	0.0392621	0.206524	-3.65874
Q9NY59	SMPD3	-5.18488	12.083	-2.23307	0.0392636	0.206524	-3.65877
Q9BQF6	SENP7	4.73947	11.0866	2.23297	0.0392711	0.206524	-3.65892
O76094	SRP72	0.439847	17.8899	2.2329	0.039277	0.206524	-3.65904
P42695	NCAPD3	6.38366	5.96277	2.23256	0.039303	0.206552	-3.65956
Q8IYB5	SMAP1	0.542	16.8976	2.23063	0.0394532	0.207097	-3.66258
P06730	EIF4E	0.329009	18.8823	2.2301	0.0394952	0.207097	-3.66342
Q9Y221	NIP7	0.614919	16.2832	2.23007	0.0394969	0.207097	-3.66345
P30876	POLR2B	0.407338	17.8764	2.23005	0.0394989	0.207097	-3.66349
Q9NZL4	HSPBP1	0.596259	17.1021	2.22991	0.0395101	0.207097	-3.66372
Q14152	EIF3A	0.35536	19.2949	2.2291	0.0395734	0.207144	-3.66498
P46060	RANGAP1	0.395874	17.9138	2.22891	0.0395876	0.207144	-3.66527
P45880	VDAC2	0.495165	21.8202	2.22876	0.0396	0.207144	-3.66551
Q5SY16	NOL9	0.546857	16.0214	2.22815	0.0396472	0.207144	-3.66645
Q8NFA0	USP32	0.615576	14.5328	2.22718	0.0397238	0.207144	-3.66798
Q9BRT2	UQCC2	0.507666	16.7176	2.22717	0.0397244	0.207144	-3.66799
P29320	EPHA3	-4.93536	11.4677	-2.22702	0.039736	0.207144	-3.66822
Q6UN15	FIP1L1	0.631615	16.693	2.22702	0.0397361	0.207144	-3.66822
Q04771	ACVR1	0.676154	15.0782	2.227	0.0397376	0.207144	-3.66825
O00459	PIK3R2	0.536486	14.3087	2.2269	0.0397452	0.207144	-3.66841
Q96AD5	PNPLA2	5.00741	11.6991	2.22688	0.039747	0.207144	-3.66844
Q8IZJ1	UNC5B	6.29311	7.35091	2.22633	0.0397905	0.207263	-3.66931
Q92879	CELF1	0.446625	17.8975	2.22528	0.0398727	0.207415	-3.67094
Q9NRX1	PNO1	0.621214	15.7433	2.22523	0.039877	0.207415	-3.67102
Q9NR77	PXMP2	-0.783744	19.5959	-2.22509	0.0398878	0.207415	-3.67124
Q9NVP1	DDX18	0.640815	17.3286	2.2249	0.0399027	0.207415	-3.67153
Q07912	TNK2	6.75487	7.87527	2.22435	0.0399459	0.207532	-3.67239
Q9H1J1	UPF3A	5.88099	8.69784	2.22363	0.0400028	0.20772	-3.67351
Q13423	NNT	-0.570854	21.7481	-2.22281	0.0400675	0.207809	-3.67479
O14979	HNRNPDL	0.588577	19.9849	2.22277	0.040071	0.207809	-3.67486
Q15208	STK38	0.439677	16.577	2.22249	0.0400933	0.207809	-3.6753
Q92504	SLC39A7	1.01449	16.5273	2.22213	0.040122	0.207809	-3.67586
Q8NBZ7	UXS1	0.859403	15.1996	2.2221	0.0401239	0.207809	-3.6759
O00476	SLC17A3	-6.70779	9.94711	-2.22106	0.0402066	0.208129	-3.67753
Q9P2D3	HEATR5B	0.543317	15.6942	2.2206	0.0402429	0.20821	-3.67824
P0DMV8	HSPA1A	0.525519	22.1134	2.21989	0.0402998	0.208396	-3.67936
Q9BRJ2	MRPL45	0.617276	17.3582	2.21916	0.0403579	0.208589	-3.6805
P50226	SULT1A2	-6.39797	14.9602	-2.2186	0.040402	0.208709	-3.68136
Q9Y496	KIF3A	0.53198	14.3829	2.21811	0.0404416	0.208796	-3.68213
Q6UXN9	WDR82	0.464674	17.4921	2.2178	0.0404662	0.208796	-3.68261
Q16775	HAGH	-1.10585	20.721	-2.21702	0.0405284	0.208796	-3.68383
P57721	PCBP3	0.528724	18.2737	2.21699	0.0405304	0.208796	-3.68387
Q9Y2A7	NCKAP1	0.329387	18.5147	2.21665	0.0405582	0.208796	-3.68441
P50570	DNM2	0.338671	18.9448	2.21664	0.0405586	0.208796	-3.68441
P53816	PLAAT3	-0.773149	15.4603	-2.2164	0.0405777	0.208796	-3.68479
Q9BW62	KATNAL1	4.82255	11.3478	2.21618	0.0405956	0.208796	-3.68513
P36871	PGM1	-0.641738	22.3631	-2.21585	0.0406221	0.208796	-3.68565
O15027	SEC16A	0.40974	17.3782	2.21506	0.0406855	0.208796	-3.68688
Q5VTE0	EEF1A1P5	0.638926	23.379	2.21474	0.0407106	0.208796	-3.68737
Q9P2E5	CHPF2	5.32995	12.4397	2.21471	0.0407134	0.208796	-3.68742
Q53H12	AGK	0.331266	18.024	2.21455	0.0407261	0.208796	-3.68767
Q03518	TAP1	0.603312	18.0944	2.21452	0.0407285	0.208796	-3.68772
Q86U38	NOP9	0.605707	15.7881	2.21448	0.0407319	0.208796	-3.68778
Q8N5Z0	AADAT	-5.625	16.3238	-2.21392	0.040777	0.208919	-3.68866
Q92993	KAT5	4.83769	11.3728	2.21266	0.040878	0.20933	-3.69061
Q9P126	CLEC1B	-6.40276	9.54416	-2.21102	0.041011	0.209807	-3.69318
P15151	PVR	0.470339	16.1422	2.21099	0.0410131	0.209807	-3.69322
Q9BV38	WDR18	0.493129	16.7318	2.21038	0.0410625	0.209853	-3.69417
Q6IA86	ELP2	0.317824	16.6082	2.21012	0.0410838	0.209853	-3.69458
Q9Y262	EIF3L	0.415772	19.0828	2.21007	0.0410878	0.209853	-3.69465
O15382	BCAT2	0.888491	17.79	2.20984	0.0411062	0.209853	-3.69501
Q9ULW3	ABT1	5.18111	12.1998	2.20929	0.0411504	0.209972	-3.69586
Q53RY4	KRTCAP3	-5.93649	6.99408	-2.20864	0.0412036	0.210136	-3.69688
P53680	AP2S1	0.30538	19.1873	2.20706	0.041332	0.210684	-3.69933
Q86VP3	PACS2	0.417349	15.2884	2.2059	0.0414261	0.21104	-3.70113
P51610	HCFC1	0.607779	17.6576	2.20568	0.0414442	0.21104	-3.70147
Q9ULK4	MED23	0.535505	15.0391	2.205	0.0414999	0.211216	-3.70253
Q9Y6N1	COX11	0.631269	15.7624	2.20471	0.0415239	0.211231	-3.70299
Q9BV68	RNF126	0.451417	16.998	2.20325	0.041643	0.211519	-3.70525
Q5VZ89	DENND4C	0.49469	16.6064	2.20316	0.0416509	0.211519	-3.7054
Q8TAC9	SCAMP5	6.52668	7.64236	2.20304	0.0416603	0.211519	-3.70558
Q8TBX8	PIP4K2C	0.605681	17.1772	2.20298	0.0416651	0.211519	-3.70567
O75448	MED24	0.439935	15.4883	2.2026	0.0416962	0.21157	-3.70626
Q8N465	D2HGDH	-0.964295	16.722	-2.20228	0.0417226	0.211596	-3.70676
Q8NI99	ANGPTL6	-1.00967	16.6188	-2.20137	0.0417979	0.21187	-3.70818
P11532	DMD	-0.418828	18.4748	-2.20029	0.0418864	0.211971	-3.70985
Q6NW34	NEPRO	4.58312	10.8361	2.20021	0.0418932	0.211971	-3.70998
Q96EE3	SEH1L	0.345949	17.156	2.20003	0.0419082	0.211971	-3.71026
O95479	H6PD	-0.6859	19.9789	-2.19992	0.0419172	0.211971	-3.71043
Q9BXF3	CECR2	6.52879	9.75306	2.19984	0.0419238	0.211971	-3.71055
Q9BRJ7	NUDT16L1	0.492624	16.6798	2.19908	0.0419867	0.212182	-3.71173
Q9NZ32	ACTR10	0.388223	16.623	2.19788	0.0420855	0.212574	-3.71359
Q9Y5K6	CD2AP	0.533331	17.5775	2.19744	0.0421221	0.21265	-3.71428
Q9ULU4	ZMYND8	0.545958	16.5794	2.19694	0.0421631	0.21265	-3.71504
Q9BVL4	SELENOO	-0.920044	17.0628	-2.19663	0.0421894	0.21265	-3.71554
Q96IY4	CPB2	0.781675	16.8882	2.19648	0.0422015	0.21265	-3.71576
Q9UM47	NOTCH3	0.829377	17.6222	2.19637	0.0422106	0.21265	-3.71593
Q9H875	PRKRIP1	5.16923	12.1633	2.19616	0.042228	0.21265	-3.71626
P15088	CPA3	-5.70883	13.2589	-2.19583	0.0422556	0.212682	-3.71677
Q9NUD5	ZCCHC3	4.44773	12.9011	2.19505	0.0423206	0.212901	-3.71798
P42677	RPS27	0.432055	21.1343	2.19445	0.0423708	0.212975	-3.71892
Q5HYI7	MTX3	0.378167	15.8998	2.19436	0.0423779	0.212975	-3.71905
Q68DK2	ZFYVE26	0.459182	14.5407	2.19383	0.0424224	0.213092	-3.71988
Q8NEZ3	WDR19	0.426108	17.564	2.19301	0.0424904	0.213326	-3.72114
Q96PE7	MCEE	-0.942085	19.0821	-2.19225	0.0425543	0.213365	-3.72233
Q8WXE0	CASKIN2	0.428786	15.7054	2.19194	0.0425799	0.213365	-3.7228
P0C2W1	FBXO45	5.01905	11.8536	2.19192	0.0425815	0.213365	-3.72283
Q9Y520	PRRC2C	0.486073	16.7382	2.1919	0.0425834	0.213365	-3.72287
Q15286	RAB35	0.523694	18.5687	2.19082	0.0426736	0.213635	-3.72453
Q16584	MAP3K11	0.384258	14.1651	2.19071	0.0426829	0.213635	-3.72471
[truncated: 8,003 more rows]
