# Supplementary material for: Machine learning-driven multi-omics integration uncovers a senescence associated molecular axis in HCC
Source: Front Immunol. 2026 May 8;17:1762222. doi: 10.3389/fimmu.2026.1762222 (PMC13195000; doi:10.3389/fimmu.2026.1762222)
Supplement: Supplementary Table 2 — Clinical characteristics of 10 HCC validation cohorts. [file Table2.xlsx]

## Sheet: Sheet1
Table S2. Clinical characteristics of 10 HCC validation cohorts.
Characteristics	Value
Total number	10
Age, years
Median (Range)	53.5 (42–65)
Gender
Male, n (%)	10 (100%)
Female, n (%)	0 (0%)
Viral infection
HBV positive, n (%)	10 (100%)
Liver cirrhosis
Present, n (%)	10 (100%)
Tumor size, cm
Median (Range)	5.35 (3.5–8.2)
＞5 cm [n (%)]	6 (60%)
< 5 cm [n (%)]	4 (40%)
Edmondson-Steiner Grade
I–II [n (%)]	6 (60%)
III–IV [n (%)]	4 (40%)
TNM stage
I–II [n (%)]	6 (60%)
III–IV [n (%)]	4 (40%)
